# Supplementary material for: Effects of pyric herbivory on prairie-chicken (Tympanuchus spp) habitat
Source: PLoS One. 2020 Jun 23;15(6):e0234983. doi: 10.1371/journal.pone.0234983 (PMC7310702; doi:10.1371/journal.pone.0234983)
Supplement: S1 Table — (XLSX) [file pone.0234983.s001.xlsx]

## Sheet: Sheet1
Location	Unit	Transect	Sample	Grazed	BurnYear	Season	Collect Year	MSF	Collect Month	TallHerb	TallShrub	AvgHerb	AvgShrub	GrPct	FPct	SPct	LPct	BPct	MaxL1	MaxL2	MaxL3	MaxL4	MaxD1	MaxD2	MaxD3	MaxD4	Wet_Biomass	DryFuel	Dry_Biomass	g_m2	kg_ha
ANWR	TATTON4	ANT4T1	ANT4T1P1	N	2012	DORMANT	2014	29	AUG	37	17	15	14	0.625	0.155	0.025	0.38	0.025	9	10	12	12	35	6	10	7	220	132	95	380	3800
ANWR	TATTON4	ANT4T1	ANT4T1P2	N	2012	DORMANT	2014	29	AUG	61	0	18	0	0.38	0.155	0.025	0.625	0.025	11	14	0	9	4	7	12	20	175	72	35	140	1400
ANWR	TATTON4	ANT4T1	ANT4T1P3	N	2012	DORMANT	2014	29	AUG	63	0	14	0	0.025	0.38	0.025	0.155	0.025	17	18	5	6	45	20	5	9	125	100	63	252	2520
ANWR	TATTON4	ANT4T1	ANT4T1P4	N	2012	DORMANT	2014	29	AUG	52	55	30	27	0.155	0.155	0.155	0.38	0.155	35	10	9	7	40	5	5	22	340	93	56	224	2240
ANWR	TATTON4	ANT4T1	ANT4T1P5	N	2012	DORMANT	2014	29	AUG	35	65	20	50	0.025	0.025	0.38	0.625	0.025	51	39	12	50	47	31	36	5	145	70	33	132	1320
ANWR	TATTON4	ANT4T2	ANT4T2P1	N	2012	DORMANT	2014	29	AUG	35	41	32	34	0.025	0.025	0.155	0.38	0.38	34	19	0	11	29	18	0	15	255	220	183	732	7320
ANWR	TATTON4	ANT4T2	ANT4T2P2	N	2012	DORMANT	2014	29	AUG	34	32	18	20	0.025	0.025	0.155	0.155	0.625	19	3	28	30	5	7	3	9	270	171	134	536	5360
ANWR	TATTON4	ANT4T2	ANT4T2P3	N	2012	DORMANT	2014	29	AUG	41	45	24	30	0.38	0.025	0.155	0.155	0.155	45	19	0	28	20	32	21	19	235	190	153	612	6120
ANWR	TATTON4	ANT4T2	ANT4T2P4	N	2012	DORMANT	2014	29	AUG	50	41	20	37	0.025	0.025	0.155	0.155	0.625	43	0	0	14	22	35	0	0	465	129	92	368	3680
ANWR	TATTON4	ANT4T2	ANT4T2P5	N	2012	DORMANT	2014	29	AUG	37	49	10	32	0.155	0.025	0.155	0.38	0.025	32	21	29	27	48	23	27	18	230	219	182	728	7280
ANWR	TATTON4	ANT4T3	ANT4T3P1	N	2012	DORMANT	2014	29	AUG	61	0	27	0	0.625	0.155	0.025	0.85	0.025	25	44	12	18	31	18	6	13	132	87	50	200	2000
ANWR	TATTON4	ANT4T3	ANT4T3P2	N	2012	DORMANT	2014	29	AUG	41	119	36	119	0.85	0.025	0.975	0.85	0.025	119	119	119	119	15	29	17	26	262	206	169	676	6760
ANWR	TATTON4	ANT4T3	ANT4T3P3	N	2012	DORMANT	2014	29	AUG	41	0	26	0	0.625	0.155	0.025	0.85	0.025	29	14	7	11	21	26	22	25	237	149	112	448	4480
ANWR	TATTON4	ANT4T3	ANT4T3P4	N	2012	DORMANT	2014	29	AUG	46	131	19	131	0.625	0.155	0.38	0.625	0.025	35	110	102	37	32	17	19	40	214	136	99	396	3960
ANWR	TATTON4	ANT4T3	ANT4T3P5	N	2012	DORMANT	2014	29	AUG	43	0	18	0	0.38	0.155	0.025	0.38	0.155	6	10	18	24	12	14	12	9	146	102	65	260	2600
ANWR	TATTON4	ANT4T4	ANT4T4P1	N	2012	DORMANT	2014	29	AUG	46	0	19	0	0.625	0.025	0.025	0.38	0.155	19	18	16	15	36	16	7	16	204	154	117	468	4680
ANWR	TATTON4	ANT4T4	ANT4T4P2	N	2012	DORMANT	2014	29	AUG	39	0	22	0	0.625	0.155	0.025	0.625	0.025	12	6	15	10	9	14	26	19	185	129	92	368	3680
ANWR	TATTON4	ANT4T4	ANT4T4P3	N	2012	DORMANT	2014	29	AUG	46	57	27	40	0.625	0.155	0.155	0.38	0.025	21	24	18	32	19	15	6	22	254	166	129	516	5160
ANWR	TATTON4	ANT4T4	ANT4T4P4	N	2012	DORMANT	2014	29	AUG	84	45	47	36	0.38	0.155	0.155	0.85	0.025	42	37	35	29	51	40	9	22	227	128	91	364	3640
ANWR	TATTON4	ANT4T4	ANT4T4P5	N	2012	DORMANT	2014	29	AUG	81	40	37	35	0.85	0.025	0.155	0.38	0.025	29	50	42	33	16	31	21	39	277	173	136	544	5440
ANWR	TATTON4	ANT4T5	ANT4T5P1	N	2012	DORMANT	2014	29	AUG	39	32	18	19	0.025	0.625	0.155	0.38	0.025	35	30	18	22	0	21	22	12	251	174	137	548	5480
ANWR	TATTON4	ANT4T5	ANT4T5P2	N	2012	DORMANT	2014	29	AUG	57	0	29	0	0.155	0.85	0.025	0.38	0.025	24	29	22	9	8	24	7	3	175	128	91	364	3640
ANWR	TATTON4	ANT4T5	ANT4T5P3	N	2012	DORMANT	2014	29	AUG	74	82	27	61	0.155	0.38	0.155	0.38	0.025	54	56	50	71	15	18	18	29	189	148	111	444	4440
ANWR	TATTON4	ANT4T5	ANT4T5P4	N	2012	DORMANT	2014	29	AUG	86	0	32	0	0.85	0.025	0.025	0.85	0.025	47	61	32	41	34	26	11	9	254	202	165	660	6600
ANWR	TATTON4	ANT4T5	ANT4T5P5	N	2012	DORMANT	2014	29	AUG	53	102	34	44	0.85	0.025	0.625	0.85	0.025	59	50	85	76	31	22	23	34	227	164	127	508	5080
ANWR	TATTON4	ANT4T6	ANT4T6P1	N	2012	DORMANT	2014	29	AUG	45	63	19	52	0.625	0.155	0.025	0.625	0.025	15	28	30	13	19	31	14	13	129	98	61	244	2440
ANWR	TATTON4	ANT4T6	ANT4T6P2	N	2012	DORMANT	2014	29	AUG	47	0	38	0	0.625	0.155	0.025	0.85	0.025	28	32	27	6	35	27	29	9	193	143	106	424	4240
ANWR	TATTON4	ANT4T6	ANT4T6P3	N	2012	DORMANT	2014	29	AUG	44	0	38	0	0.85	0.38	0.025	0.85	0.025	34	15	12	13	19	15	5	21	333	226	189	756	7560
ANWR	TATTON4	ANT4T6	ANT4T6P4	N	2012	DORMANT	2014	29	AUG	48	86	32	67	0.155	0.155	0.155	0.85	0.025	30	22	41	40	22	37	0	12	192	131	94	376	3760
ANWR	TATTON4	ANT4T6	ANT4T6P5	N	2012	DORMANT	2014	29	AUG	92	0	40	0	0.625	0.025	0.025	0.85	0.025	49	81	56	46	30	22	84	80	241	183	146	584	5840
ANWR	TATTON4	ANT4T7	ANT4T7P1	N	2012	DORMANT	2014	29	AUG	65	63	18	44	0.155	0.025	0.38	0.85	0.025	30	42	46	39	25	60	57	39	306	196	159	636	6360
ANWR	TATTON4	ANT4T7	ANT4T7P2	N	2012	DORMANT	2014	29	AUG	36	64	31	47	0.025	0.155	0.38	0.625	0.025	24	0	30	28	50	19	36	0	436	249	212	848	8480
ANWR	TATTON4	ANT4T7	ANT4T7P3	N	2012	DORMANT	2014	29	AUG	20	64	13	43	0.38	0.025	0.625	0.85	0.025	42	30	0	17	59	47	3	12	342	208	171	684	6840
ANWR	TATTON4	ANT4T7	ANT4T7P4	N	2012	DORMANT	2014	29	AUG	41	74	19	52	0.38	0.025	0.38	0.85	0.025	60	41	35	37	61	52	56	59	282	161	124	496	4960
ANWR	TATTON4	ANT4T7	ANT4T7P5	N	2012	DORMANT	2014	29	AUG	72	51	41	39	0.85	0.025	0.025	0.625	0.025	46	71	45	37	34	48	31	35	337	246	209	836	8360
ANWR	TATTON4	ANT4T8	ANT4T8P1	N	2012	DORMANT	2014	29	AUG	36	39	16	27	0.155	0.155	0.155	0.155	0.155	12	15	26	13	25	29	15	13	209	119	82	328	3280
ANWR	TATTON4	ANT4T8	ANT4T8P2	N	2012	DORMANT	2014	29	AUG	35	64	22	27	0.025	0.155	0.025	0.155	0.38	11	0	22	30	9	8	14	5	161	115	78	312	3120
ANWR	TATTON4	ANT4T8	ANT4T8P3	N	2012	DORMANT	2014	29	AUG	37	0	22	0	0.025	0.155	0.025	0.625	0.025	19	24	20	16	31	45	10	7	236	159	122	488	4880
ANWR	TATTON4	ANT4T8	ANT4T8P4	N	2012	DORMANT	2014	29	AUG	51	35	30	22	0.025	0.85	0.025	0.38	0.025	29	34	22	26	18	19	11	19	134	107	70	280	2800
ANWR	TATTON4	ANT4T8	ANT4T8P5	N	2012	DORMANT	2014	29	AUG	39	45	26	40	0.025	0.025	0.38	0.38	0.625	32	30	0	18	35	37	10	31	242	161	124	496	4960
ANWR	TATTON6	ANT6T1	ANT6T1P1	N	2014	DORMANT	2014	6	AUG	46	0	34	0	0.38	0.025	0.025	0.025	0.85	22	26	27	0	0	0	0	0	140	82	45	180	1800
ANWR	TATTON6	ANT6T1	ANT6T1P2	N	2014	DORMANT	2014	6	AUG	56	0	37	0	0.38	0.025	0.025	0.025	0.85	33	41	21	20	0	0	0	0	140	73	36	144	1440
ANWR	TATTON6	ANT6T1	ANT6T1P3	N	2014	DORMANT	2014	6	AUG	40	41	35	30	0.625	0.025	0.025	0.025	0.85	36	34	25	19	0	0	0	30	195	104	67	268	2680
ANWR	TATTON6	ANT6T1	ANT6T1P4	N	2014	DORMANT	2014	6	AUG	94	32	32	31	0.625	0.38	0.025	0.025	0.625	29	39	30	37	0	0	0	0	91	57	20	80	800
ANWR	TATTON6	ANT6T1	ANT6T1P5	N	2014	DORMANT	2014	6	AUG	90	0	32	0	0.38	0.025	0.025	0.025	0.85	57	21	29	19	0	0	0	0	144	83	46	184	1840
ANWR	TATTON6	ANT6T2	ANT6T2P1	N	2014	DORMANT	2014	6	AUG	85	0	37	0	0.625	0.025	0.025	0.025	0.625	31	41	75	46	0	0	0	0	121	77	40	160	1600
ANWR	TATTON6	ANT6T2	ANT6T2P2	N	2014	DORMANT	2014	6	AUG	78	0	34	0	0.85	0.025	0.025	0.025	0.625	52	40	36	34	0	0	0	0	221	120	83	332	3320
ANWR	TATTON6	ANT6T2	ANT6T2P3	N	2014	DORMANT	2014	6	AUG	84	0	35	0	0.625	0.025	0.025	0.025	0.625	49	28	32	34	0	0	0	30	190	100	63	252	2520
ANWR	TATTON6	ANT6T2	ANT6T2P4	N	2014	DORMANT	2014	6	AUG	82	0	38	0	0.155	0.155	0.025	0.025	0.625	34	51	0	21	0	0	0	0	94	59	22	88	880
ANWR	TATTON6	ANT6T2	ANT6T2P5	N	2014	DORMANT	2014	6	AUG	107	0	32	0	0.38	0.025	0.025	0.025	0.625	35	57	13	37	0	0	0	0	129	73	36	144	1440
ANWR	TATTON6	ANT6T3	ANT6T3P1	N	2014	DORMANT	2014	6	AUG	54	0	31	0	0.625	0.155	0.025	0.025	0.38	44	32	25	29	0	0	0	0	188	102	65	260	2600
ANWR	TATTON6	ANT6T3	ANT6T3P2	N	2014	DORMANT	2014	6	AUG	54	0	35	0	0.625	0.155	0.025	0.025	0.155	31	25	41	30	0	0	0	0	167	95	58	232	2320
ANWR	TATTON6	ANT6T3	ANT6T3P3	N	2014	DORMANT	2014	6	AUG	82	0	27	0	0.155	0.155	0.025	0.025	0.625	31	27	10	3	0	0	0	0	188	103	66	264	2640
ANWR	TATTON6	ANT6T3	ANT6T3P4	N	2014	DORMANT	2014	6	AUG	78	0	29	0	0.155	0.38	0.025	0.025	0.38	51	32	25	40	0	0	0	0	224	113	76	304	3040
ANWR	TATTON6	ANT6T3	ANT6T3P5	N	2014	DORMANT	2014	6	AUG	93	0	36	0	0.625	0.155	0.025	0.025	0.155	51	33	41	30	0	0	0	0	248	128	91	364	3640
ANWR	TATTON6	ANT6T4	ANT6T4P1	N	2014	DORMANT	2014	6	AUG	86	0	29	0	0.38	0.025	0.025	0.025	0.625	39	31	56	26	0	0	0	0	147	86	49	196	1960
ANWR	TATTON6	ANT6T4	ANT6T4P2	N	2014	DORMANT	2014	6	AUG	95	0	39	0	0.85	0.025	0.025	0.025	0.025	36	34	51	35	0	0	0	0	217	115	78	312	3120
ANWR	TATTON6	ANT6T4	ANT6T4P3	N	2014	DORMANT	2014	6	AUG	88	0	40	0	0.625	0.025	0.025	0.025	0.38	35	53	18	16	0	0	0	0	171	100	63	252	2520
ANWR	TATTON6	ANT6T4	ANT6T4P4	N	2014	DORMANT	2014	6	AUG	69	0	24	0	0.38	0.025	0.025	0.025	0.625	18	54	27	30	0	0	0	0	164	95	58	232	2320
ANWR	TATTON6	ANT6T4	ANT6T4P5	N	2014	DORMANT	2014	6	AUG	109	0	27	0	0.625	0.025	0.025	0.025	0.625	36	22	82	46	0	0	0	0	232	122	85	340	3400
ANWR	TATTON6	ANT6T5	ANT6T5P1	N	2014	DORMANT	2014	6	AUG	51	0	27	0	0.625	0.155	0.025	0.025	0.155	28	31	16	29	0	0	0	0	171	94	57	228	2280
ANWR	TATTON6	ANT6T5	ANT6T5P2	N	2014	DORMANT	2014	6	AUG	50	0	39	0	0.38	0.155	0.025	0.025	0.625	43	29	21	15	0	0	0	0	211	105	68	272	2720
ANWR	TATTON6	ANT6T5	ANT6T5P3	N	2014	DORMANT	2014	6	AUG	58	0	34	0	0.025	0.625	0.025	0.025	0.155	25	32	30	29	0	0	0	0	201	109	72	288	2880
ANWR	TATTON6	ANT6T5	ANT6T5P4	N	2014	DORMANT	2014	6	AUG	101	0	41	0	0.38	0.025	0.025	0.025	0.625	65	42	46	24	0	0	0	0	162	89	52	208	2080
ANWR	TATTON6	ANT6T5	ANT6T5P5	N	2014	DORMANT	2014	6	AUG	90	0	42	0	0.625	0.025	0.025	0.025	0.625	37	43	42	45	0	0	0	0	173	94	57	228	2280
ANWR	TATTON6	ANT6T6	ANT6T6P1	N	2014	DORMANT	2014	6	AUG	99	0	39	0	0.025	0.625	0.025	0.025	0.38	35	27	41	70	0	0	0	0	213	114	77	308	3080
ANWR	TATTON6	ANT6T6	ANT6T6P2	N	2014	DORMANT	2014	6	AUG	79	0	36	0	0.155	0.38	0.025	0.025	0.38	29	47	42	21	0	0	0	0	147	92	55	220	2200
ANWR	TATTON6	ANT6T6	ANT6T6P3	N	2014	DORMANT	2014	6	AUG	44	0	26	0	0.155	0.155	0.025	0.025	0.625	17	31	22	11	0	0	0	0	81	54	17	68	680
ANWR	TATTON6	ANT6T6	ANT6T6P4	N	2014	DORMANT	2014	6	AUG	100	0	36	0	0.155	0.155	0.025	0.025	0.85	22	46	0	22	0	0	0	0	200	102	65	260	2600
ANWR	TATTON6	ANT6T6	ANT6T6P5	N	2014	DORMANT	2014	6	AUG	63	0	34	0	0.025	0.625	0.025	0.025	0.625	27	0	31	40	0	0	0	0	214	113	76	304	3040
ANWR	TATTON6	ANT6T7	ANT6T7P1	N	2014	DORMANT	2014	6	AUG	43	0	12	0	0.155	0.025	0.025	0.025	0.85	6	11	0	15	0	0	0	0	105	76	39	156	1560
ANWR	TATTON6	ANT6T7	ANT6T7P2	N	2014	DORMANT	2014	6	AUG	50	0	14	0	0.85	0.025	0.025	0.025	0.38	18	9	12	7	0	0	0	0	117	80	43	172	1720
ANWR	TATTON6	ANT6T7	ANT6T7P3	N	2014	DORMANT	2014	6	AUG	41	0	13	0	0.38	0.025	0.025	0.025	0.625	9	10	14	22	0	0	0	0	59	49	12	48	480
ANWR	TATTON6	ANT6T7	ANT6T7P4	N	2014	DORMANT	2014	6	AUG	37	0	21	0	0.625	0.025	0.025	0.025	0.38	25	36	29	7	0	0	0	0	56	49	12	48	480
ANWR	TATTON6	ANT6T7	ANT6T7P5	N	2014	DORMANT	2014	6	AUG	42	0	19	0	0.155	0.025	0.025	0.025	0.85	26	12	18	7	0	0	0	0	129	86	49	196	1960
ANWR	TATTON6	ANT6T8	ANT6T8P1	N	2014	DORMANT	2014	6	AUG	112	0	48	0	0.625	0.025	0.025	0.025	0.38	25	64	56	55	0	0	0	0	153	80	43	172	1720
ANWR	TATTON6	ANT6T8	ANT6T8P2	N	2014	DORMANT	2014	6	AUG	110	0	52	0	0.625	0.025	0.025	0.025	0.38	34	66	51	31	0	0	0	0	115	74	37	148	1480
ANWR	TATTON6	ANT6T8	ANT6T8P3	N	2014	DORMANT	2014	6	AUG	78	0	30	0	0.155	0.38	0.025	0.025	0.38	35	56	6	9	0	0	0	0	169	93	56	224	2240
ANWR	TATTON6	ANT6T8	ANT6T8P4	N	2014	DORMANT	2014	6	AUG	129	0	37	0	0.155	0.155	0.025	0.025	0.85	65	34	30	29	0	0	0	0	175	87	50	200	2000
ANWR	TATTON6	ANT6T8	ANT6T8P5	N	2014	DORMANT	2014	6	AUG	52	0	27	0	0.155	0.155	0.025	0.025	0.85	11	37	19	19	0	0	0	0	215	113	76	304	3040
ANWR	CRANE5	ANC5T1	ANC5T1P1	N	2011	DORMANT	2014	43	AUG	91	51	27	18	0.155	0.025	0.155	0.025	0.38	39	26	18	40	51	0	25	20	191	75	38	152	1520
ANWR	CRANE5	ANC5T1	ANC5T1P2	N	2011	DORMANT	2014	43	AUG	75	0	39	0	0.025	0.625	0.025	0.025	0.625	31	62	45	36	3	21	0	18	168	80	43	172	1720
ANWR	CRANE5	ANC5T1	ANC5T1P3	N	2011	DORMANT	2014	43	AUG	49	0	31	0	0.155	0.025	0.025	0.025	0.85	12	30	41	25	4	0	2	5	151	92	55	220	2200
ANWR	CRANE5	ANC5T1	ANC5T1P4	N	2011	DORMANT	2014	43	AUG	51	0	32	0	0.85	0.155	0.025	0.155	0.155	41	44	32	34	0	12	11	8	192	88	51	204	2040
ANWR	CRANE5	ANC5T1	ANC5T1P5	N	2011	DORMANT	2014	43	AUG	41	0	27	0	0.625	0.025	0.025	0.155	0.38	19	24	18	37	2	11	15	3	194	103	66	264	2640
ANWR	CRANE5	ANC5T2	ANC5T2P1	N	2011	DORMANT	2014	43	AUG	55	62	39	46	0.025	0.155	0.625	0.155	0.38	36	49	34	44	2	5	10	21	316	212	175	700	7000
ANWR	CRANE5	ANC5T2	ANC5T2P2	N	2011	DORMANT	2014	43	AUG	66	55	32	35	0.155	0.155	0.38	0.38	0.38	41	65	46	37	42	37	18	45	291	215	178	712	7120
ANWR	CRANE5	ANC5T2	ANC5T2P3	N	2011	DORMANT	2014	43	AUG	45	37	32	22	0.025	0.38	0.155	0.025	0.625	24	39	26	22	50	4	3	11	178	124	87	348	3480
ANWR	CRANE5	ANC5T2	ANC5T2P4	N	2011	DORMANT	2014	43	AUG	64	55	41	40	0.025	0.155	0.155	0.625	0.025	65	34	30	29	0	0	0	0	289	174	137	548	5480
ANWR	CRANE5	ANC5T2	ANC5T2P5	N	2011	DORMANT	2014	43	AUG	53	48	32	29	0.025	0.38	0.38	0.025	0.625	36	51	39	39	5	11	25	30	151	91	54	216	2160
ANWR	CRANE5	ANC5T3	ANC5T3P1	N	2011	DORMANT	2014	43	AUG	63	74	35	45	0.155	0.025	0.155	0.025	0.85	40	31	33	61	65	25	15	9	296	157	120	480	4800
ANWR	CRANE5	ANC5T3	ANC5T3P2	N	2011	DORMANT	2014	43	AUG	59	45	50	31	0.38	0.025	0.155	0.155	0.625	26	24	43	29	11	28	9	5	298	168	131	524	5240
ANWR	CRANE5	ANC5T3	ANC5T3P3	N	2011	DORMANT	2014	43	AUG	68	86	55	44	0.155	0.025	0.625	0.155	0.38	48	41	25	43	51	51	32	39	226	134	97	388	3880
ANWR	CRANE5	ANC5T3	ANC5T3P4	N	2011	DORMANT	2014	43	AUG	69	61	35	49	0.155	0.025	0.38	0.025	0.38	22	41	28	61	15	0	40	1	155	102	65	260	2600
ANWR	CRANE5	ANC5T3	ANC5T3P5	N	2011	DORMANT	2014	43	AUG	66	56	50	35	0.155	0.025	0.38	0.155	0.625	26	24	31	39	21	3	0	31	268	173	136	544	5440
ANWR	CRANE5	ANC5T4	ANC5T4P1	N	2011	DORMANT	2014	43	AUG	69	0	36	0	0.975	0.155	0.025	0.625	0.025	34	49	46	31	22	27	26	18	259	157	120	480	4800
ANWR	CRANE5	ANC5T4	ANC5T4P2	N	2011	DORMANT	2014	43	AUG	61	0	37	0	0.625	0.155	0.025	0.38	0.155	36	31	26	39	5	22	11	30	310	177	140	560	5600
ANWR	CRANE5	ANC5T4	ANC5T4P3	N	2011	DORMANT	2014	43	AUG	67	59	28	32	0.155	0.155	0.155	0.025	0.025	28	34	27	55	5	0	3	4	296	155	118	472	4720
ANWR	CRANE5	ANC5T4	ANC5T4P4	N	2011	DORMANT	2014	43	AUG	43	30	23	30	0.38	0.155	0.025	0.025	0.155	41	32	32	28	10	15	19	16	173	101	64	256	2560
ANWR	CRANE5	ANC5T4	ANC5T4P5	N	2011	DORMANT	2014	43	AUG	35	0	27	0	0.025	0.155	0.025	0.025	0.85	39	30	20	18	12	14	2	8	196	92	55	220	2200
ANWR	CRANE5	ANC5T5	ANC5T5P1	N	2011	DORMANT	2014	43	AUG	67	44	28	32	0.155	0.155	0.155	0.025	0.625	21	29	34	32	35	21	24	24	193	166	129	516	5160
ANWR	CRANE5	ANC5T5	ANC5T5P2	N	2011	DORMANT	2014	43	AUG	66	60	39	35	0.155	0.025	0.38	0.025	0.38	19	11	23	35	0	26	24	0	195	110	73	292	2920
ANWR	CRANE5	ANC5T5	ANC5T5P3	N	2011	DORMANT	2014	43	AUG	73	63	24	35	0.155	0.38	0.155	0.155	0.38	32	42	34	33	8	10	20	35	166	134	97	388	3880
ANWR	CRANE5	ANC5T5	ANC5T5P4	N	2011	DORMANT	2014	43	AUG	79	50	42	40	0.155	0.025	0.38	0.155	0.155	12	31	34	6	33	45	18	32	373	163	126	504	5040
ANWR	CRANE5	ANC5T5	ANC5T5P5	N	2011	DORMANT	2014	43	AUG	68	62	24	34	0.38	0.155	0.155	0.025	0.38	45	30	43	32	15	7	39	12	197	186	149	596	5960
ANWR	CRANE5	ANC5T6	ANC5T6P1	N	2011	DORMANT	2014	43	AUG	75	0	52	0	0.155	0.155	0.025	0.025	0.625	70	40	46	21	15	50	10	41	293	105	68	272	2720
ANWR	CRANE5	ANC5T6	ANC5T6P2	N	2011	DORMANT	2014	43	AUG	54	68	43	45	0.155	0.025	0.38	0.025	0.38	42	33	20	26	25	56	52	3	211	120	83	332	3320
ANWR	CRANE5	ANC5T6	ANC5T6P3	N	2011	DORMANT	2014	43	AUG	76	55	61	43	0.38	0.155	0.38	0.155	0.38	45	45	39	40	60	45	23	35	297	95	58	232	2320
ANWR	CRANE5	ANC5T6	ANC5T6P4	N	2011	DORMANT	2014	43	AUG	81	41	50	41	0.155	0.38	0.025	0.025	0.625	30	57	80	55	15	20	52	15	231	200	163	652	6520
ANWR	CRANE5	ANC5T6	ANC5T6P5	N	2011	DORMANT	2014	43	AUG	74	0	51	0	0.625	0.38	0.025	0.38	0.025	61	45	53	76	45	46	46	35	386	109	72	288	2880
ANWR	CRANE5	ANC5T7	ANC5T7P1	N	2011	DORMANT	2014	43	AUG	66	0	32	0	0.625	0.025	0.025	0.38	0.155	35	20	41	22	7	19	11	8	230	105	68	272	2720
ANWR	CRANE5	ANC5T7	ANC5T7P2	N	2011	DORMANT	2014	43	AUG	84	0	52	0	0.85	0.025	0.025	0.155	0.025	64	70	63	31	21	27	20	15	120	65	28	112	1120
ANWR	CRANE5	ANC5T7	ANC5T7P3	N	2011	DORMANT	2014	43	AUG	54	0	36	0	0.625	0.025	0.025	0.025	0.155	37	14	31	41	5	12	19	7	166	90	53	212	2120
ANWR	CRANE5	ANC5T7	ANC5T7P4	N	2011	DORMANT	2014	43	AUG	47	0	25	0	0.38	0.025	0.025	0.025	0.625	26	33	29	13	5	9	19	12	201	104	67	268	2680
ANWR	CRANE5	ANC5T7	ANC5T7P5	N	2011	DORMANT	2014	43	AUG	44	0	37	0	0.155	0.025	0.025	0.025	0.625	15	36	0	35	0	0	9	15	266	134	97	388	3880
ANWR	CRANE5	ANC5T8	ANC5T8P1	N	2011	DORMANT	2014	43	AUG	64	0	31	0	0.625	0.155	0.025	0.38	0.155	43	12	49	10	25	3	10	9	270	107	70	280	2800
ANWR	CRANE5	ANC5T8	ANC5T8P2	N	2011	DORMANT	2014	43	AUG	87	0	43	0	0.625	0.155	0.025	0.155	0.155	25	49	52	26	3	31	42	20	194	100	63	252	2520
ANWR	CRANE5	ANC5T8	ANC5T8P3	N	2011	DORMANT	2014	43	AUG	86	0	51	0	0.85	0.155	0.025	0.155	0.025	50	43	32	51	20	23	22	18	196	106	69	276	2760
ANWR	CRANE5	ANC5T8	ANC5T8P4	N	2011	DORMANT	2014	43	AUG	101	0	37	0	0.38	0.155	0.025	0.155	0.38	40	39	25	45	61	20	14	21	163	100	63	252	2520
ANWR	CRANE5	ANC5T8	ANC5T8P5	N	2011	DORMANT	2014	43	AUG	74	0	51	0	0.155	0.625	0.025	0.155	0.025	40	53	41	46	18	25	0	3	207	110	73	292	2920
ANWR	CRANE2	ANC2T1	ANC2T1P1	N	2013	DORMANT	2014	18	AUG	75	0	41	0	0.155	0.025	0.025	0.025	0.85	41	49	20	35	18	30	28	36	266	176	139	556	5560
ANWR	CRANE2	ANC2T1	ANC2T1P2	N	2013	DORMANT	2014	18	AUG	107	0	50	0	0.975	0.025	0.025	0.155	0.155	65	71	61	53	35	80	45	32	138	102	65	260	2600
ANWR	CRANE2	ANC2T1	ANC2T1P3	N	2013	DORMANT	2014	18	AUG	89	0	51	0	0.625	0.025	0.025	0.155	0.155	62	34	30	40	43	21	29	35	162	108	71	284	2840
ANWR	CRANE2	ANC2T1	ANC2T1P4	N	2013	DORMANT	2014	18	AUG	68	0	43	0	0.975	0.025	0.025	0.155	0.025	43	53	41	48	61	30	36	30	246	148	111	444	4440
ANWR	CRANE2	ANC2T1	ANC2T1P5	N	2013	DORMANT	2014	18	AUG	66	0	47	0	0.625	0.155	0.025	0.38	0.155	41	35	43	34	40	33	35	39	236	142	105	420	4200
ANWR	CRANE2	ANC2T2	ANC2T2P1	N	2013	DORMANT	2014	18	AUG	74	0	32	0	0.625	0.155	0.025	0.38	0.025	36	46	29	41	22	26	35	39	457	252	215	860	8600
ANWR	CRANE2	ANC2T2	ANC2T2P2	N	2013	DORMANT	2014	18	AUG	65	0	34	0	0.625	0.025	0.025	0.38	0.025	39	41	43	38	22	38	29	13	167	103	66	264	2640
ANWR	CRANE2	ANC2T2	ANC2T2P3	N	2013	DORMANT	2014	18	AUG	59	0	27	0	0.975	0.025	0.025	0.85	0.025	42	50	31	25	20	28	18	40	456	247	210	840	8400
ANWR	CRANE2	ANC2T2	ANC2T2P4	N	2013	DORMANT	2014	18	AUG	67	0	39	0	0.85	0.025	0.025	0.38	0.155	46	41	41	44	45	38	29	33	460	301	264	1056	10560
ANWR	CRANE2	ANC2T2	ANC2T2P5	N	2013	DORMANT	2014	18	AUG	111	0	46	0	0.975	0.025	0.025	0.625	0.025	50	53	35	37	76	49	36	34	525	276	239	956	9560
ANWR	CRANE2	ANC2T3	ANC2T3P1	N	2013	DORMANT	2014	18	AUG	35	0	28	0	0.025	0.38	0.025	0.025	0.625	28	0	29	15	39	10	0	5	263	133	96	384	3840
ANWR	CRANE2	ANC2T3	ANC2T3P2	N	2013	DORMANT	2014	18	AUG	54	0	50	0	0.025	0.155	0.025	0.025	0.975	0	32	0	0	0	41	0	30	122	87	50	200	2000
ANWR	CRANE2	ANC2T3	ANC2T3P3	N	2013	DORMANT	2014	18	AUG	61	0	26	0	0.025	0.155	0.025	0.025	0.85	0	3	0	12	3	14	0	0	88	69	32	128	1280
ANWR	CRANE2	ANC2T3	ANC2T3P4	N	2013	DORMANT	2014	18	AUG	43	0	18	0	0.155	0.155	0.025	0.025	0.625	12	0	36	37	15	11	22	15	184	114	77	308	3080
ANWR	CRANE2	ANC2T3	ANC2T3P5	N	2013	DORMANT	2014	18	AUG	61	0	39	0	0.38	0.38	0.025	0.155	0.155	39	22	51	53	29	0	26	25	208	111	74	296	2960
ANWR	CRANE2	ANC2T4	ANC2T4P1	N	2013	DORMANT	2014	18	AUG	106	0	47	0	0.975	0.025	0.025	0.025	0.625	43	45	20	32	41	30	21	29	208	159	122	488	4880
ANWR	CRANE2	ANC2T4	ANC2T4P2	N	2013	DORMANT	2014	18	AUG	31	0	12	0	0.85	0.155	0.025	0.38	0.025	14	28	9	14	5	7	7	3	317	168	131	524	5240
ANWR	CRANE2	ANC2T4	ANC2T4P3	N	2013	DORMANT	2014	18	AUG	96	0	32	0	0.625	0.155	0.025	0.155	0.155	29	37	44	20	28	25	48	25	325	155	118	472	4720
ANWR	CRANE2	ANC2T4	ANC2T4P4	N	2013	DORMANT	2014	18	AUG	91	0	35	0	0.625	0.155	0.025	0.155	0.025	49	43	26	35	20	17	51	56	186	101	64	256	2560
ANWR	CRANE2	ANC2T4	ANC2T4P5	N	2013	DORMANT	2014	18	AUG	53	0	39	0	0.155	0.38	0.025	0.155	0.85	14	36	12	0	15	0	51	0	531	298	261	1044	10440
ANWR	CRANE2	ANC2T5	ANC2T5P1	N	2013	DORMANT	2014	18	AUG	53	0	29	0	0.025	0.155	0.025	0.025	0.85	41	18	22	31	44	48	47	41	208	134	97	388	3880
ANWR	CRANE2	ANC2T5	ANC2T5P2	N	2013	DORMANT	2014	18	AUG	60	0	19	0	0.155	0.155	0.025	0.155	0.625	22	15	21	9	22	19	10	9	159	115	78	312	3120
ANWR	CRANE2	ANC2T5	ANC2T5P3	N	2013	DORMANT	2014	18	AUG	41	0	23	0	0.155	0.155	0.025	0.155	0.625	7	20	10	19	29	18	11	0	98	66	29	116	1160
ANWR	CRANE2	ANC2T5	ANC2T5P4	N	2013	DORMANT	2014	18	AUG	68	62	34	45	0.38	0.025	0.625	0.38	0.025	50	60	34	48	37	46	35	49	288	174	137	548	5480
ANWR	CRANE2	ANC2T5	ANC2T5P5	N	2013	DORMANT	2014	18	AUG	73	0	29	0	0.85	0.025	0.025	0.625	0.155	41	39	31	28	24	26	29	21	238	137	100	400	4000
ANWR	CRANE2	ANC2T6	ANC2T6P1	N	2013	DORMANT	2014	18	AUG	46	0	24	0	0.975	0.025	0.025	0.38	0.025	41	35	26	28	22	18	12	3	378	228	191	764	7640
ANWR	CRANE2	ANC2T6	ANC2T6P2	N	2013	DORMANT	2014	18	AUG	34	0	19	0	0.85	0.025	0.025	0.625	0.155	34	22	36	25	19	18	18	20	170	109	72	288	2880
ANWR	CRANE2	ANC2T6	ANC2T6P3	N	2013	DORMANT	2014	18	AUG	36	0	16	0	0.85	0.025	0.025	0.38	0.025	12	20	19	24	18	20	10	7	281	175	138	552	5520
ANWR	CRANE2	ANC2T6	ANC2T6P4	N	2013	DORMANT	2014	18	AUG	51	0	24	0	0.975	0.025	0.025	0.625	0.025	36	35	31	40	11	16	25	22	323	198	161	644	6440
ANWR	CRANE2	ANC2T6	ANC2T6P5	N	2013	DORMANT	2014	18	AUG	31	0	14	0	0.025	0.025	0.025	0.025	0.975	0	36	28	22	18	11	0	0	203	127	90	360	3600
ANWR	CRANE2	ANC2T7	ANC2T7P1	N	2013	DORMANT	2014	18	AUG	67	0	32	0	0.85	0.155	0.025	0.38	0.025	44	34	13	35	41	40	28	32	185	114	77	308	3080
ANWR	CRANE2	ANC2T7	ANC2T7P2	N	2013	DORMANT	2014	18	AUG	94	55	33	38	0.155	0.155	0.155	0.38	0.025	40	32	50	54	42	30	45	24	98	63	26	104	1040
ANWR	CRANE2	ANC2T7	ANC2T7P3	N	2013	DORMANT	2014	18	AUG	51	38	35	37	0.025	0.625	0.155	0.025	0.155	30	40	41	32	15	0	30	12	201	132	95	380	3800
ANWR	CRANE2	ANC2T7	ANC2T7P4	N	2013	DORMANT	2014	18	AUG	107	0	31	0	0.85	0.155	0.025	0.38	0.025	35	37	31	26	29	17	29	12	193	148	111	444	4440
ANWR	CRANE2	ANC2T7	ANC2T7P5	N	2013	DORMANT	2014	18	AUG	76	62	54	48	0.38	0.025	0.155	0.155	0.155	68	55	54	30	46	70	43	62	406	263	226	904	9040
ANWR	CRANE2	ANC2T8	ANC2T8P1	N	2013	DORMANT	2014	18	AUG	57	0	53	0	0.625	0.155	0.025	0.155	0.155	36	53	49	54	16	38	41	25	340	190	153	612	6120
ANWR	CRANE2	ANC2T8	ANC2T8P2	N	2013	DORMANT	2014	18	AUG	71	0	46	0	0.85	0.025	0.025	0.38	0.025	52	55	55	48	26	49	18	31	228	131	94	376	3760
ANWR	CRANE2	ANC2T8	ANC2T8P3	N	2013	DORMANT	2014	18	AUG	111	0	43	0	0.85	0.025	0.025	0.155	0.155	45	56	42	40	19	60	31	71	150	94	57	228	2280
ANWR	CRANE2	ANC2T8	ANC2T8P4	N	2013	DORMANT	2014	18	AUG	86	0	45	0	0.975	0.025	0.025	0.625	0.025	46	38	32	26	36	39	70	20	623	361	324	1296	12960
ANWR	CRANE2	ANC2T8	ANC2T8P5	N	2013	DORMANT	2014	18	AUG	85	0	37	0	0.625	0.155	0.025	0.155	0.155	45	32	33	30	0	7	75	37	558	396	359	1436	14360
APCNWR	CORMAN14	APC14T1	APC14T1P1	Y	2014	DORMANT	2014	5	JUN	18	0	10	0	0.155	0.155	0.025	0.025	0.625	72	18	4	15	0	0	0	0	60	39	2	8	80
APCNWR	CORMAN14	APC14T1	APC14T1P2	Y	2014	DORMANT	2014	5	JUN	24	20	14	20	0.38	0.155	0.025	0.025	0.38	20	16	18	10	0	0	0	0
APCNWR	CORMAN14	APC14T1	APC14T1P3	Y	2014	DORMANT	2014	5	JUN	70	0	20	0	0.155	0.155	0.025	0.025	0.155	22	58	18	14	0	0	6	0	132	91	54	216	2160
APCNWR	CORMAN14	APC14T1	APC14T1P4	Y	2014	DORMANT	2014	5	JUN	30	0	20	0	0.38	0.38	0.025	0.38	0.155	8	25	15	14	0	24	12	0	83	54	17	68	680
APCNWR	CORMAN14	APC14T1	APC14T1P5	Y	2014	DORMANT	2014	5	JUN	36	18	14	18	0.155	0.38	0.025	0.025	0.38	12	0	15	16	0	0	0	0	130	87	50	200	2000
APCNWR	CORMAN14	APC14T2	APC14T2P1	Y	2014	DORMANT	2014	5	JUN	32	20	18	17	0.025	0.38	0.025	0.025	0.625	16	10	4	7	0	0	0	0	150	92	55	220	2200
APCNWR	CORMAN14	APC14T2	APC14T2P2	Y	2014	DORMANT	2014	5	JUN	30	16	12	15	0.38	0.38	0.025	0.025	0.625	18	20	9	14	0	0	0	0	128	84	47	188	1880
APCNWR	CORMAN14	APC14T2	APC14T2P3	Y	2014	DORMANT	2014	5	JUN	38	20	14	18	0.38	0.155	0.025	0.025	0.155	6	15	13	10	0	0	0	0	120	76	39	156	1560
APCNWR	CORMAN14	APC14T2	APC14T2P4	Y	2014	DORMANT	2014	5	JUN	26	0	16	0	0.155	0.38	0.025	0.025	0.625	3	8	10	15	0	0	0	0	108	72	35	140	1400
APCNWR	CORMAN14	APC14T2	APC14T2P5	Y	2014	DORMANT	2014	5	JUN	32	0	16	0	0.38	0.38	0.025	0.025	0.38	20	113	10	15	0	0	0	0	110	75	38	152	1520
APCNWR	CORMAN14	APC14T3	APC14T3P1	Y	2014	DORMANT	2014	5	JUN	55	0	20	0	0.025	0.625	0.025	0.025	0.155	55	10	45	7	0	0	0	0	78	62	25	100	1000
APCNWR	CORMAN14	APC14T3	APC14T3P2	Y	2014	DORMANT	2014	5	JUN	20	0	16	0	0.155	0.025	0.025	0.025	0.85	18	15	3	5	0	0	0	0	80	57	20	80	800
APCNWR	CORMAN14	APC14T3	APC14T3P3	Y	2014	DORMANT	2014	5	JUN	35	21	20	21	0.025	0.155	0.025	0.025	0.625	8	10	15	18	0	0	0	0	97	68	31	124	1240
APCNWR	CORMAN14	APC14T3	APC14T3P4	Y	2014	DORMANT	2014	5	JUN	52	0	24	0	0.38	0.38	0.025	0.025	0.38	22	28	14	7	0	0	0	0	110	77	40	160	1600
APCNWR	CORMAN14	APC14T3	APC14T3P5	Y	2014	DORMANT	2014	5	JUN	42	0	18	0	0.38	0.155	0.025	0.025	0.625	20	12	15	5	0	0	0	0	82	54	17	68	680
APCNWR	CORMAN14	APC14T4	APC14T4P1	Y	2014	DORMANT	2014	5	JUN	52	0	22	0	0.025	0.85	0.025	0.025	0.155	23	18	23	12	0	0	0	0	129	87	50	200	2000
APCNWR	CORMAN14	APC14T4	APC14T4P2	Y	2014	DORMANT	2014	5	JUN	63	55	30	42	0.38	0.38	0.025	0.025	0.155	52	60	50	18	0	12	0	15	156	104	67	268	2680
APCNWR	CORMAN14	ANT14T4	APC14T4P3	Y	2014	DORMANT	2014	5	JUN	55	0	21	0	0.85	0.38	0.025	0.025	0.025	25	18	12	18	2	0	0	0	162	113	76	304	3040
APCNWR	CORMAN14	ANT14T4	APC14T4P4	Y	2014	DORMANT	2014	5	JUN	65	0	27	0	0.38	0.625	0.025	0.155	0.155	12	35	24	28	0	0	12	0	148	99	62	248	2480
APCNWR	CORMAN14	ANT14T4	APC14T4P5	Y	2014	DORMANT	2014	5	JUN	54	0	30	0	0.155	0.625	0.025	0.025	0.155	23	20	22	18	0	0	0	0	125	97	60	240	2400
APCNWR	CORMAN14	APC14T5	APC14T5P1	Y	2014	DORMANT	2014	5	JUN	22	0	15	0	0.38	0.025	0.025	0.025	0.625	20	9	12	22	0	0	0	0	192	117	80	320	3200
APCNWR	CORMAN14	APC14T5	APC14T5P2	Y	2014	DORMANT	2014	5	JUN	35	0	18	0	0.38	0.155	0.025	0.025	0.38	35	7	3	10	0	0	0	0	138	97	60	240	2400
APCNWR	CORMAN14	APC14T5	APC14T5P3	Y	2014	DORMANT	2014	5	JUN	50	0	29	0	0.625	0.38	0.025	0.025	0.025	16	12	10	3	0	8	0	2	158	96	59	236	2360
APCNWR	CORMAN14	APC14T5	APC14T5P4	Y	2014	DORMANT	2014	5	JUN	93	0	35	0	0.155	0.155	0.025	0.025	0.025	10	24	47	22	0	0	0	0	150	101	64	256	2560
APCNWR	CORMAN14	APC14T5	APC14T5P5	Y	2014	DORMANT	2014	5	JUN	45	0	12	0	0.155	0.155	0.025	0.025	0.38	9	15	7	25	2	0	2	0	189	124	87	348	3480
APCNWR	CORMAN14	APC14T6	APC14T6P1	Y	2014	DORMANT	2014	5	JUN	47	0	15	0	0.155	0.155	0.025	0.025	0.38	10	26	10	4	8	0	3	2	252	179	142	568	5680
APCNWR	CORMAN14	APC14T6	APC14T6P2	Y	2014	DORMANT	2014	5	JUN	45	0	27	0	0.025	0.38	0.025	0.025	0.38	9	16	15	15	0	2	0	0	280	183	146	584	5840
APCNWR	CORMAN14	APC14T6	APC14T6P3	Y	2014	DORMANT	2014	5	JUN	42	0	15	0	0.025	0.025	0.025	0.025	0.625	28	25	10	4	0	0	0	0	170	112	75	300	3000
APCNWR	CORMAN14	APC14T6	APC14T6P4	Y	2014	DORMANT	2014	5	JUN	45	0	31	0	0.025	0.625	0.025	0.025	0.155	40	41	13	25	0	0	0	0	288	185	148	592	5920
APCNWR	CORMAN14	APC14T6	APC14T6P5	Y	2014	DORMANT	2014	5	JUN	40	25	21	25	0.025	0.155	0.155	0.025	0.025	20	22	18	25	0	0	0	0	179	126	89	356	3560
APCNWR	CORMAN14	APC14T7	APC14T7P1	Y	2014	DORMANT	2014	5	JUN	80	20	24	20	0.155	0.38	0.025	0.025	0.155	20	40	18	12	0	0	0	0	191	142	105	420	4200
APCNWR	CORMAN14	APC14T7	APC14T7P2	Y	2014	DORMANT	2014	5	JUN	40	47	30	34	0.155	0.155	0.025	0.025	0.025	34	32	22	18	0	0	0	0	138	96	59	236	2360
APCNWR	CORMAN14	APC14T7	APC14T7P3	Y	2014	DORMANT	2014	5	JUN	50	0	30	0	0.025	0.38	0.025	0.025	0.625	30	21	8	5	0	0	0	0	130	94	57	228	2280
APCNWR	CORMAN14	APC14T7	APC14T7P4	Y	2014	DORMANT	2014	5	JUN	30	0	22	0	0.155	0.38	0.025	0.025	0.38	25	21	12	10	0	0	0	0	99	76	39	156	1560
APCNWR	CORMAN14	APC14T7	APC14T7P5	Y	2014	DORMANT	2014	5	JUN	50	0	28	0	0.025	0.38	0.025	0.025	0.155	30	13	15	30	0	0	0	0	172	135	98	392	3920
APCNWR	CORMAN14	APC14T8	APC14T8P1	Y	2014	DORMANT	2014	5	JUN	46	0	20	0	0.155	0.38	0.025	0.025	0.38	15	18	14	3	0	0	0	0	191	137	100	400	4000
APCNWR	CORMAN14	APC14T8	APC14T8P2	Y	2014	DORMANT	2014	5	JUN	72	0	32	0	0.025	0.38	0.025	0.025	0.625	35	0	12	10	0	0	0	0	198	141	104	416	4160
APCNWR	CORMAN14	APC14T8	APC14T8P3	Y	2014	DORMANT	2014	5	JUN	40	0	35	0	0.025	0.85	0.025	0.025	0.155	28	25	3	21	0	0	0	0	194	137	100	400	4000
APCNWR	CORMAN14	APC14T8	APC14T8P4	Y	2014	DORMANT	2014	5	JUN	70	0	25	0	0.155	0.155	0.025	0.025	0.155	20	40	15	5	0	0	0	0	191	129	92	368	3680
APCNWR	CORMAN14	APC14T8	APC14T8P5	Y	2014	DORMANT	2014	5	JUN	63	0	20	0	0.025	0.155	0.025	0.025	0.38	20	15	10	2	0	0	0	0	144	96	59	236	2360
APCNWR	PRAUSE1	APP1T1	APP1T1P1	Y	2013	DORMANT	2014	17	JUN	37	0	20	0	0.155	0.38	0.025	0.025	0.155	12	17	0	20	0	35	1	0	80	61	24	96	960
APCNWR	PRAUSE1	APP1T1	APP1T1P2	Y	2013	DORMANT	2014	17	JUN	70	0	20	0	0.625	0.155	0.025	0.025	0.155	25	15	3	12	20	12	0	10	108	69	32	128	1280
APCNWR	PRAUSE1	APP1T1	APP1T1P3	Y	2013	DORMANT	2014	17	JUN	22	0	10	0	0.155	0.025	0.025	0.025	0.85	12	10	5	4	0	0	0	0	74	57	20	80	800
APCNWR	PRAUSE1	APP1T1	APP1T1P4	Y	2013	DORMANT	2014	17	JUN	56	0	25	0	0.155	0.155	0.025	0.025	0.38	10	24	15	12	1	5	0	0	39	27
APCNWR	PRAUSE1	APP1T1	APP1T1P5	Y	2013	DORMANT	2014	17	JUN	25	35	15	30	0.155	0.155	0.025	0.025	0.625	15	13	25	35	15	12	5	2	63	48	11	44	440
APCNWR	PRAUSE1	APP1T2	APP1T2P1	Y	2013	DORMANT	2014	17	JUN	81	0	45	0	0.625	0.38	0.025	0.025	0.025	45	34	34	10	2	18	10	12	109	77	40	160	1600
APCNWR	PRAUSE1	APP1T2	APP1T2P2	Y	2013	DORMANT	2014	17	JUN	85	0	40	0	0.155	0.625	0.025	0.025	0.025	48	35	15	42	10	7	15	3	137	97	60	240	2400
APCNWR	PRAUSE1	APP1T2	APP1T2P3	Y	2013	DORMANT	2014	17	JUN	94	40	27	35	0.025	0.625	0.155	0.155	0.155	32	41	18	21	10	18	10	20	212	167	130	520	5200
APCNWR	PRAUSE1	APP1T2	APP1T2P4	Y	2013	DORMANT	2014	17	JUN	82	0	43	0	0.025	0.625	0.025	0.155	0.025	35	52	30	22	10	15	12	7	169	118	81	324	3240
APCNWR	PRAUSE1	APP1T2	APP1T2P5	Y	2013	DORMANT	2014	17	JUN	34	0	26	0	0.155	0.38	0.025	0.025	0.155	22	12	18	17	2	4	10	5	86	63	26	104	1040
APCNWR	PRAUSE1	APP1T3	APP1T3P1	Y	2013	DORMANT	2014	17	JUN	75	22	24	18	0.38	0.025	0.025	0.025	0.155	30	34	18	15	1	3	0	4	95	77	40	160	1600
APCNWR	PRAUSE1	APP1T3	APP1T3P2	Y	2013	DORMANT	2014	17	JUN	81	30	27	30	0.625	0.025	0.025	0.155	0.155	35	28	12	20	0	32	15	0	207	146	109	436	4360
APCNWR	PRAUSE1	APP1T3	APP1T3P3	Y	2013	DORMANT	2014	17	JUN	85	0	25	0	0.625	0.025	0.025	0.025	0.025	35	31	55	22	5	2	30	7	88	59	22	88	880
APCNWR	PRAUSE1	APP1T3	APP1T3P4	Y	2013	DORMANT	2014	17	JUN	80	0	21	0	0.38	0.025	0.025	0.155	0.155	31	33	35	52	65	17	6	61	118	88	51	204	2040
APCNWR	PRAUSE1	APP1T3	APP1T3P5	Y	2013	DORMANT	2014	17	JUN	62	35	15	30	0.155	0.025	0.155	0.025	0.38	15	14	22	25	22	10	0	10	159	103	66	264	2640
APCNWR	PRAUSE1	APP1T4	APP1T4P1	Y	2013	DORMANT	2014	17	JUN	80	34	12	30	0.155	0.155	0.155	0.155	0.38	20	26	10	14	1	11	0	2	108	79	42	168	1680
APCNWR	PRAUSE1	APP1T4	APP1T4P2	Y	2013	DORMANT	2014	17	JUN	65	0	28	0	0.38	0.155	0.025	0.155	0.155	60	32	47	18	0	0	5	10	179	119	82	328	3280
APCNWR	PRAUSE1	APP1T4	APP1T4P3	Y	2013	DORMANT	2014	17	JUN	87	0	28	0	0.38	0.38	0.025	0.025	0.025	30	38	41	22	5	0	12	15	172	123	86	344	3440
APCNWR	PRAUSE1	APP1T4	APP1T4P4	Y	2013	DORMANT	2014	17	JUN	65	73	30	50	0.025	0.025	0.625	0.025	0.025	35	28	20	55	7	12	5	15	168	117	80	320	3200
APCNWR	PRAUSE1	APP1T4	APP1T4P5	Y	2013	DORMANT	2014	17	JUN	42	0	15	0	0.155	0.025	0.025	0.155	0.38	20	15	28	12	10	2	2	5	89	68	31	124	1240
APCNWR	PRAUSE1	APP1T5	APP1T5P1	Y	2013	DORMANT	2014	17	JUN	55	0	18	0	0.38	0.155	0.025	0.025	0.38	15	14	6	15	25	12	0	6	62	44	7	28	280
APCNWR	PRAUSE1	APP1T5	APP1T5P2	Y	2013	DORMANT	2014	17	JUN	48	0	22	0	0.025	0.38	0.025	0.025	0.38	20	21	10	15	10	3	10	0	137	88	51	204	2040
APCNWR	PRAUSE1	APP1T5	APP1T5P3	Y	2013	DORMANT	2014	17	JUN	72	0	20	0	0.025	0.38	0.025	0.025	0.155	30	60	11	14	10	15	0	16	74	57	20	80	800
APCNWR	PRAUSE1	APP1T5	APP1T5P4	Y	2013	DORMANT	2014	17	JUN	42	0	14	0	0.155	0.155	0.025	0.025	0.38	5	14	18	10	2	0	0	3	136	87	50	200	2000
APCNWR	PRAUSE1	APP1T5	APP1T5P5	Y	2013	DORMANT	2014	17	JUN	65	0	15	0	0.155	0.38	0.025	0.025	0.155	10	3	10	8	4	0	10	0	79	61	24	96	960
APCNWR	PRAUSE1	APP1T6	APP1T6P1	Y	2013	DORMANT	2014	17	JUN	60	0	20	0	0.025	0.155	0.025	0.155	0.625	40	18	10	6	7	3	5	5	52	37	0	0	0
APCNWR	PRAUSE1	APP1T6	APP1T6P2	Y	2013	DORMANT	2014	17	JUN	40	0	15	0	0.625	0.155	0.025	0.025	0.025	40	20	15	12	12	3	0	10	119	78	41	164	1640
APCNWR	PRAUSE1	APP1T6	APP1T6P3	Y	2013	DORMANT	2014	17	JUN	60	0	20	0	0.38	0.155	0.025	0.155	0.025	16	12	5	10	3	5	3	6	92	63	26	104	1040
APCNWR	PRAUSE1	APP1T6	APP1T6P4	Y	2013	DORMANT	2014	17	JUN	30	0	12	0	0.155	0.155	0.025	0.025	0.38	2	7	10	5	1	3	3	4	138	93	56	224	2240
APCNWR	PRAUSE1	APP1T6	APP1T6P5	Y	2013	DORMANT	2014	17	JUN	92	0	40	0	0.155	0.625	0.025	0.025	0.025	30	40	7	51	6	10	3	1	85	57	20	80	800
APCNWR	PRAUSE1	APP1T7	APP1T7P1	Y	2013	DORMANT	2014	17	JUN	55	0	14	0	0.025	0.38	0.025	0.025	0.38	14	15	12	16	3	5	12	2	253	168	131	524	5240
APCNWR	PRAUSE1	APP1T7	APP1T7P2	Y	2013	DORMANT	2014	17	JUN	56	0	18	0	0.155	0.155	0.025	0.025	0.155	12	20	13	22	4	2	3	0	242	154	117	468	4680
APCNWR	PRAUSE1	APP1T7	APP1T7P3	Y	2013	DORMANT	2014	17	JUN	60	0	30	0	0.155	0.38	0.025	0.155	0.025	36	49	30	18	20	22	15	17	152	103	66	264	2640
APCNWR	PRAUSE1	APP1T7	APP1T7P4	Y	2013	DORMANT	2014	17	JUN	80	0	12	0	0.155	0.38	0.025	0.025	0.38	10	18	12	14	0	3	0	5	163	108	71	284	2840
APCNWR	PRAUSE1	APP1T7	APP1T7P5	Y	2013	DORMANT	2014	17	JUN	52	0	18	0	0.155	0.38	0.025	0.155	0.155	10	15	12	40	4	7	3	0	111	79	42	168	1680
APCNWR	PRAUSE1	APP1T8	APP1T8P1	Y	2013	DORMANT	2014	17	JUN	35	30	15	30	0.025	0.155	0.025	0.025	0.625	28	20	14	3	0	2	4	3	129	87	50	200	2000
APCNWR	PRAUSE1	APP1T8	APP1T8P2	Y	2013	DORMANT	2014	17	JUN	18	0	7	0	0.155	0.155	0.025	0.155	0.38	6	8	0	5	0	0	0	6	152	101	64	256	2560
APCNWR	PRAUSE1	APP1T8	APP1T8P3	Y	2013	DORMANT	2014	17	JUN	43	0	12	0	0.155	0.38	0.025	0.625	0.155	18	25	7	10	8	7	10	5	210	146	109	436	4360
APCNWR	PRAUSE1	APP1T8	APP1T8P4	Y	2013	DORMANT	2014	17	JUN	40	0	15	0	0.38	0.155	0.38	0.155	0.155	8	18	5	37	0	12	5	35	112	79	42	168	1680
APCNWR	PRAUSE1	APP1T8	APP1T8P5	Y	2013	DORMANT	2014	17	JUN	34	0	10	0	0.025	0.155	0.025	0.625	0.155	10	0	10	14	5	3	8	0	88	57	20	80	800
APCNWR	PRAUSE4	APP4T1	APP4T1P1	Y	2011	DORMANT	2014	41	JUN	52	0	20	0	0.155	0.155	0.025	0.625	0.155	11	20	3	3	5	8	0	7	119	76	39	156	1560
APCNWR	PRAUSE4	APP4T1	APP4T1P2	Y	2011	DORMANT	2014	41	JUN	20	0	13	0	0.025	0.155	0.025	0.625	0.025	7	12	10	5	2	1	5	1	180	127	90	360	3600
APCNWR	PRAUSE4	APP4T1	APP4T1P3	Y	2011	DORMANT	2014	41	JUN	43	52	28	50	0.38	0.38	0.025	0.38	0.155	15	29	30	30	5	10	22	30	79	58	21	84	840
APCNWR	PRAUSE4	APP4T1	APP4T1P4	Y	2011	DORMANT	2014	41	JUN	49	0	29	0	0.025	0.155	0.025	0.38	0.38	18	3	31	25	15	2	20	25	159	97	60	240	2400
APCNWR	PRAUSE4	APP4T1	APP4T1P5	Y	2011	DORMANT	2014	41	JUN	16	0	9	0	0.025	0.155	0.025	0.625	0.025	0	0	0	3	3	2	3	5	254	176	139	556	5560
APCNWR	PRAUSE4	APP4T2	APP4T2P1	Y	2011	DORMANT	2014	41	JUN	37	0	21	0	0.025	0.38	0.025	0.625	0.025	22	27	15	9	11	9	5	3	149	101	64	256	2560
APCNWR	PRAUSE4	APP4T2	APP4T2P2	Y	2011	DORMANT	2014	41	JUN	56	0	12	0	0.025	0.38	0.025	0.38	0.38	5	7	12	25	10	7	11	2	182	131	94	376	3760
APCNWR	PRAUSE4	APP4T2	APP4T2P3	Y	2011	DORMANT	2014	41	JUN	30	0	10	0	0.025	0.625	0.025	0.38	0.025	16	11	3	10	12	18	9	9	54	42	5	20	200
APCNWR	PRAUSE4	APP4T2	APP4T2P4	Y	2011	DORMANT	2014	41	JUN	43	0	10	0	0.025	0.155	0.025	0.38	0.38	15	14	20	25	7	10	20	15	182	136	99	396	3960
APCNWR	PRAUSE4	APP4T2	APP4T2P5	Y	2011	DORMANT	2014	41	JUN	25	0	10	0	0.025	0.155	0.025	0.625	0.025	12	10	15	20	4	10	5	11	169	121	84	336	3360
APCNWR	PRAUSE4	APP4T3	APP4T3P1	Y	2011	DORMANT	2014	41	JUN	110	0	60	0	0.975	0.025	0.025	0.625	0.025	81	52	80	80	10	15	25	31	252	188	151	604	6040
APCNWR	PRAUSE4	APP4T3	APP4T3P2	Y	2011	DORMANT	2014	41	JUN	165	0	52	0	0.975	0.025	0.025	0.85	0.025	100	70	20	21	100	115	17	22	306	224	187	748	7480
APCNWR	PRAUSE4	APP4T3	APP4T3P3	Y	2011	DORMANT	2014	41	JUN	100	0	62	0	0.975	0.025	0.025	0.975	0.025	70	45	48	42	28	27	42	75	379	287	250	1000	10000
APCNWR	PRAUSE4	APP4T3	APP4T3P4	Y	2011	DORMANT	2014	41	JUN	60	0	35	0	0.85	0.025	0.025	0.85	0.155	21	28	21	15	12	19	16	3	375	280	243	972	9720
APCNWR	PRAUSE4	APP4T3	APP4T3P5	Y	2011	DORMANT	2014	41	JUN	60	0	35	0	0.85	0.025	0.025	0.85	0.155	21	28	21	15	12	19	16	3	375	276	239	956	9560
APCNWR	PRAUSE4	APP4T4	APP4T4P1	Y	2011	DORMANT	2014	41	JUN	12	0	27	0	0.975	0.025	0.025	0.85	0.025	35	25	41	25	50	20	33	22	180	121	84	336	3360
APCNWR	PRAUSE4	APP4T4	APP4T4P2	Y	2011	DORMANT	2014	41	JUN	31	0	21	0	0.85	0.025	0.025	0.625	0.155	12	24	23	20	31	30	22	20	229	163	126	504	5040
APCNWR	PRAUSE4	APP4T4	APP4T4P3	Y	2011	DORMANT	2014	41	JUN	56	15	22	15	0.38	0.025	0.025	0.38	0.625	26	31	19	10	17	17	3	10	308	243	206	824	8240
APCNWR	PRAUSE4	APP4T4	APP4T4P4	Y	2011	DORMANT	2014	41	JUN	96	0	32	0	0.975	0.025	0.025	0.625	0.025	40	21	26	25	24	8	51	32	79	57	20	80	800
APCNWR	PRAUSE4	APP4T4	APP4T4P5	Y	2011	DORMANT	2014	41	JUN	94	0	34	0	0.38	0.025	0.025	0.625	0.38	25	27	36	12	37	34	26	3	102	73	36	144	1440
APCNWR	PRAUSE4	APP4T5	APP4T5P1	Y	2011	DORMANT	2014	41	JUN	82	0	53	0	0.85	0.025	0.025	0.625	0.025	45	42	50	45	38	20	46	30	357	273	236	944	9440
APCNWR	PRAUSE4	APP4T5	APP4T5P2	Y	2011	DORMANT	2014	41	JUN	95	0	34	0	0.975	0.025	0.025	0.625	0.025	40	45	22	30	20	40	12	25	303	226	189	756	7560
APCNWR	PRAUSE4	APP4T5	APP4T5P3	Y	2011	DORMANT	2014	41	JUN	49	30	28	30	0.025	0.38	0.025	0.625	0.025	0	35	20	40	12	5	10	15	179	123	86	344	3440
APCNWR	PRAUSE4	APP4T5	APP4T5P4	Y	2011	DORMANT	2014	41	JUN	45	60	35	55	0.155	0.155	0.155	0.38	0.155	15	5	29	19	5	0	7	19	83	56	19	76	760
APCNWR	PRAUSE4	APP4T5	APP4T5P5	Y	2011	DORMANT	2014	41	JUN	60	0	15	0	0.155	0.38	0.025	0.38	0.155	25	25	5	8	12	15	6	0	89	62	25	100	1000
APCNWR	PRAUSE4	APP4T6	APP4T6P1	Y	2011	DORMANT	2014	41	JUN	87	0	24	0	0.025	0.155	0.025	0.025	0.85	36	25	41	18	13	15	20	7	143	101	64	256	2560
APCNWR	PRAUSE4	APP4T6	APP4T6P2	Y	2011	DORMANT	2014	41	JUN	85	0	27	0	0.625	0.025	0.025	0.625	0.025	22	21	18	19	12	10	15	23	63	47	10	40	400
APCNWR	PRAUSE4	APP4T6	APP4T6P3	Y	2011	DORMANT	2014	41	JUN	64	0	30	0	0.625	0.155	0.025	0.38	0.38	30	34	21	30	3	7	19	18	172	119	82	328	3280
APCNWR	PRAUSE4	APP4T6	APP4T6P4	Y	2011	DORMANT	2014	41	JUN	81	35	30	35	0.625	0.155	0.025	0.38	0.025	18	20	14	15	12	15	15	7	224	153	116	464	4640
APCNWR	PRAUSE4	APP4T6	APP4T6P5	Y	2011	DORMANT	2014	41	JUN	81	0	22	0	0.025	0.38	0.025	0.155	0.625	0	20	34	25	8	12	65	34	114	86	49	196	1960
APCNWR	PRAUSE4	APP4T7	APP4T7P1	Y	2011	DORMANT	2014	41	JUN	85	0	37	0	0.85	0.155	0.025	0.155	0.025	18	10	35	35	18	10	25	31	207	143	106	424	4240
APCNWR	PRAUSE4	APP4T7	APP4T7P2	Y	2011	DORMANT	2014	41	JUN	20	0	18	0	0.025	0.155	0.025	0.38	0.155	20	0	10	18	6	3	10	5	67	49	12	48	480
APCNWR	PRAUSE4	APP4T7	APP4T7P3	Y	2011	DORMANT	2014	41	JUN	92	0	40	0	0.38	0.155	0.025	0.38	0.025	20	62	10	15	10	45	15	6	223	161	124	496	4960
APCNWR	PRAUSE4	APP4T7	APP4T7P4	Y	2011	DORMANT	2014	41	JUN	64	0	20	0	0.625	0.155	0.025	0.625	0.025	8	20	15	10	5	24	12	10	203	152	115	460	4600
APCNWR	PRAUSE4	APP4T7	APP4T7P5	Y	2011	DORMANT	2014	41	JUN	110	0	45	0	0.85	0.155	0.025	0.38	0.025	35	18	30	60	12	3	52	100	184	137	100	400	4000
APCNWR	PRAUSE4	APP4T8	APP4T8P1	Y	2011	DORMANT	2014	41	JUN	25	0	7	0	0.025	0.155	0.025	0.38	0.38	10	12	5	15	18	8	3	10	129	87	50	200	2000
APCNWR	PRAUSE4	APP4T8	APP4T8P2	Y	2011	DORMANT	2014	41	JUN	40	0	12	0	0.025	0.155	0.025	0.155	0.85	6	3	5	7	5	10	0	8	177	116	79	316	3160
APCNWR	PRAUSE4	APP4T8	APP4T8P3	Y	2011	DORMANT	2014	41	JUN	35	56	15	56	0.025	0.155	0.025	0.85	0.155	15	30	25	7	10	17	18	10	136	98	61	244	2440
APCNWR	PRAUSE4	APP4T8	APP4T8P4	Y	2011	DORMANT	2014	41	JUN	75	0	22	0	0.155	0.38	0.025	0.625	0.155	24	20	25	19	27	64	25	20	179	128	91	364	3640
APCNWR	PRAUSE4	APP4T8	APP4T8P5	Y	2011	DORMANT	2014	41	JUN	64	0	20	0	0.38	0.38	0.025	0.155	0.025	24	3	5	12	31	0	30	10	118	83	46	184	1840
PACK	EAST14	PAE14T1	PAE14T1P1	N	2014	DORMANT	2014	5	JUL	51	50	45	47	0.025	0.025	0.155	0.025	0.625	27	22	15	5	15	0	3	0	313	165	128	512	5120
PACK	EAST14	PAE14T1	PAE14T1P2	N	2014	DORMANT	2014	5	JUL	81	50	51	40	0.155	0.025	0.38	0.625	0.025	35	45	50	30	16	3	15	70	460	225	188	752	7520
PACK	EAST14	PAE14T1	PAE14T1P3	N	2014	DORMANT	2014	5	JUL	16	45	14	39	0.155	0.025	0.38	0.155	0.155	31	13	35	18	0	3	4	8	308	171	134	536	5360
PACK	EAST14	PAE14T1	PAE14T1P4	N	2014	DORMANT	2014	5	JUL	45	52	45	47	0.025	0.025	0.625	0.155	0.625	37	21	15	10	0	6	10	12	213	119	82	328	3280
PACK	EAST14	PAE14T1	PAE14T1P5	N	2014	DORMANT	2014	5	JUL	29	51	29	38	0.025	0.025	0.38	0.025	0.85	44	21	40	20	0	22	0	2	200	118	81	324	3240
PACK	EAST14	PAE14T2	PAE14T2P1	N	2014	DORMANT	2014	5	JUL	70	71	33	41	0.025	0.025	0.38	0.155	0.38	21	22	36	54	27	0	0	30	207	121	84	336	3360
PACK	EAST14	PAE14T2	PAE14T2P2	N	2014	DORMANT	2014	5	JUL	91	47	41	40	0.155	0.025	0.155	0.025	0.625	18	30	39	0	50	40	0	3	296	159	122	488	4880
PACK	EAST14	PAE14T2	PAE14T2P3	N	2014	DORMANT	2014	5	JUL	92	55	50	46	0.155	0.025	0.625	0.025	0.38	25	42	37	24	65	0	3	0	298	167	130	520	5200
PACK	EAST14	PAE14T2	PAE14T2P4	N	2014	DORMANT	2014	5	JUL	57	61	26	51	0.025	0.025	0.38	0.025	0.625	45	19	25	51	3	15	0	12	320	168	131	524	5240
PACK	EAST14	PAE14T2	PAE14T2P5	N	2014	DORMANT	2014	5	JUL	70	41	37	35	0.155	0.025	0.025	0.025	0.85	32	30	53	0	0	0	0	20	173	107	70	280	2800
PACK	EAST14	PAE14T3	PAE14T3P1	N	2014	DORMANT	2014	5	JUL	95	40	45	36	0.025	0.155	0.155	0.025	0.625	46	76	34	26	0	3	32	12	137	75	38	152	1520
PACK	EAST14	PAE14T3	PAE14T3P2	N	2014	DORMANT	2014	5	JUL	136	41	57	37	0.155	0.155	0.155	0.025	0.38	12	55	26	40	4	0	3	9	381	186	149	596	5960
PACK	EAST14	PAE14T3	PAE14T3P3	N	2014	DORMANT	2014	5	JUL	111	0	38	0	0.025	0.155	0.025	0.025	0.85	14	19	55	17	0	0	0	0	189	90	53	212	2120
PACK	EAST14	PAE14T3	PAE14T3P4	N	2014	DORMANT	2014	5	JUL	66	35	35	27	0.155	0.155	0.38	0.025	0.85	3	25	12	22	0	31	0	0	207	99	62	248	2480
PACK	EAST14	PAE14T3	PAE14T3P5	N	2014	DORMANT	2014	5	JUL	71	31	28	29	0.025	0.155	0.38	0.025	0.625	26	51	26	19	0	0	0	0	207	121	84	336	3360
PACK	EAST14	PAE14T4	PAE14T4P1	N	2014	DORMANT	2014	5	JUL	55	55	30	37	0.025	0.025	0.38	0.025	0.625	34	20	40	19	0	0	0	0	242	137	100	400	4000
PACK	EAST14	PAE14T4	PAE14T4P2	N	2014	DORMANT	2014	5	JUL	136	31	30	27	0.155	0.025	0.38	0.155	0.38	55	39	31	18	15	7	0	0	177	92	55	220	2200
PACK	EAST14	PAE14T4	PAE14T4P3	N	2014	DORMANT	2014	5	JUL	53	30	25	29	0.155	0.025	0.38	0.025	0.38	26	30	28	24	21	1	0	0	202	101	64	256	2560
PACK	EAST14	PAE14T4	PAE14T4P4	N	2014	DORMANT	2014	5	JUL	73	31	26	25	0.025	0.025	0.155	0.025	0.625	31	24	19	36	0	0	0	0	264	148	111	444	4440
PACK	EAST14	PAE14T4	PAE14T4P5	N	2014	DORMANT	2014	5	JUL	47	51	35	37	0.025	0.025	0.38	0.025	0.625	41	44	0	21	0	0	0	0	225	136	99	396	3960
PACK	EAST14	PAE14T5	PAE14T5P1	N	2014	DORMANT	2014	5	JUL	49	30	27	30	0.155	0.025	0.155	0.025	0.85	18	31	31	19	21	0	0	0	399	230	193	772	7720
PACK	EAST14	PAE14T5	PAE14T5P2	N	2014	DORMANT	2014	5	JUL	35	67	25	43	0.155	0.025	0.625	0.025	0.38	24	35	30	31	0	0	2	0	152	85	48	192	1920
PACK	EAST14	PAE14T5	PAE14T5P3	N	2014	DORMANT	2014	5	JUL	56	32	25	34	0.155	0.025	0.155	0.025	0.85	30	31	41	12	0	15	0	0	169	120	83	332	3320
PACK	EAST14	PAE14T5	PAE14T5P4	N	2014	DORMANT	2014	5	JUL	63	55	27	37	0.025	0.025	0.155	0.025	0.625	24	30	29	51	0	45	0	0	226	134	97	388	3880
PACK	EAST14	PAE14T5	PAE14T5P5	N	2014	DORMANT	2014	5	JUL	61	53	30	35	0.155	0.025	0.38	0.025	0.625	30	24	30	15	15	10	0	15	234	145	108	432	4320
PACK	EAST14	PAE14T6	PAE14T6P1	N	2014	DORMANT	2014	5	JUL	35	47	25	40	0.155	0.025	0.025	0.025	0.85	34	0	11	0	0	0	0	0	191	105	68	272	2720
PACK	EAST14	PAE14T6	PAE14T6P2	N	2014	DORMANT	2014	5	JUL	84	0	15	0	0.025	0.025	0.025	0.025	0.975	0	0	8	23	0	7	1	0	96	64	27	108	1080
PACK	EAST14	PAE14T6	PAE14T6P3	N	2014	DORMANT	2014	5	JUL	81	34	37	34	0.155	0.025	0.025	0.025	0.625	0	42	26	31	0	0	0	0	130	83	46	184	1840
PACK	EAST14	PAE14T6	PAE14T6P4	N	2014	DORMANT	2014	5	JUL	51	65	52	51	0.025	0.025	0.85	0.025	0.38	52	50	49	38	25	31	65	55	125	75	38	152	1520
PACK	EAST14	PAE14T6	PAE14T6P5	N	2014	DORMANT	2014	5	JUL	61	21	10	18	0.025	0.025	0.025	0.025	0.975	12	0	21	42	0	0	1	0	296	163	126	504	5040
PACK	EAST14	PAE14T7	PAE14T7P1	N	2014	DORMANT	2014	5	JUL	51	51	30	33	0.155	0.155	0.025	0.025	0.38	36	29	34	19	6	30	41	0	103	70	33	132	1320
PACK	EAST14	PAE14T7	PAE14T7P2	N	2014	DORMANT	2014	5	JUL	35	62	14	39	0.38	0.025	0.155	0.025	0.38	24	19	16	9	14	16	12	0	78	57	20	80	800
PACK	EAST14	PAE14T7	PAE14T7P3	N	2014	DORMANT	2014	5	JUL	50	39	22	25	0.38	0.025	0.155	0.025	0.38	24	16	32	39	31	3	19	0	165	95	58	232	2320
PACK	EAST14	PAE14T7	PAE14T7P4	N	2014	DORMANT	2014	5	JUL	51	35	22	30	0.38	0.025	0.155	0.025	0.155	29	14	42	31	10	0	7	20	276	145	108	432	4320
PACK	EAST14	PAE14T7	PAE14T7P5	N	2014	DORMANT	2014	5	JUL	73	65	32	46	0.025	0.025	0.625	0.025	0.38	14	35	60	39	5	0	0	0	255	123	86	344	3440
PACK	EAST14	PAE14T8	PAE14T8P1	N	2014	DORMANT	2014	5	JUL	81	41	22	38	0.155	0.155	0.025	0.025	0.38	21	10	9	20	0	0	0	0	228	115	78	312	3120
PACK	EAST14	PAE14T8	PAE14T8P2	N	2014	DORMANT	2014	5	JUL	71	59	25	41	0.38	0.155	0.155	0.025	0.155	50	41	38	27	0	0	3	2	148	92	55	220	2200
PACK	EAST14	PAE14T8	PAE14T8P3	N	2014	DORMANT	2014	5	JUL	63	78	29	51	0.025	0.38	0.155	0.025	0.155	48	19	20	25	0	50	65	0	277	144	107	428	4280
PACK	EAST14	PAE14T8	PAE14T8P4	N	2014	DORMANT	2014	5	JUL	41	35	16	24	0.625	0.155	0.025	0.025	0.155	18	30	29	16	0	0	0	0	188	109	72	288	2880
PACK	EAST14	PAE14T8	PAE14T8P5	N	2014	DORMANT	2014	5	JUL	41	0	35	0	0.025	0.38	0.025	0.025	0.625	18	24	15	26	0	0	0	10	262	135	98	392	3920
PACK	SHAHAN13	PAS13T1	PAS13T1P1	Y	2013	DORMANT	2014	16	JUL	41	51	31	42	0.025	0.025	0.625	0.155	0.38	45	50	36	29	5	15	3	10	188	119	82	328	3280
PACK	SHAHAN13	PAS13T1	PAS13T1P2	Y	2013	DORMANT	2014	16	JUL	69	59	28	34	0.155	0.025	0.38	0.155	0.38	51	49	19	41	60	14	9	0	165	107	70	280	2800
PACK	SHAHAN13	PAS13T1	PAS13T1P3	Y	2013	DORMANT	2014	16	JUL	100	58	35	46	0.025	0.025	0.155	0.155	0.38	24	20	55	57	14	5	37	9	157	125	88	352	3520
PACK	SHAHAN13	PAS13T1	PAS13T1P4	Y	2013	DORMANT	2014	16	JUL	56	67	42	60	0.025	0.025	0.85	0.155	0.155	50	36	14	34	24	9	0	0	100	69	32	128	1280
PACK	SHAHAN13	PAS13T1	PAS13T1P5	Y	2013	DORMANT	2014	16	JUL	95	84	37	49	0.155	0.025	0.38	0.155	0.38	41	51	64	35	5	0	62	3	437	280	243	972	9720
PACK	SHAHAN13	PAS13T2	PAS13T2P1	Y	2013	DORMANT	2014	16	JUL	25	0	18	0	0.155	0.025	0.025	0.025	0.975	0	22	23	0	0	0	0	0	142	105	68	272	2720
PACK	SHAHAN13	PAS13T2	PAS13T2P2	Y	2013	DORMANT	2014	16	JUL	19	61	25	48	0.025	0.025	0.38	0.025	0.625	59	10	13	14	6	8	0	5	186	127	90	360	3600
PACK	SHAHAN13	PAS13T2	PAS13T2P3	Y	2013	DORMANT	2014	16	JUL	56	61	27	51	0.155	0.025	0.38	0.155	0.155	31	39	20	43	3	0	5	24	73	58	21	84	840
PACK	SHAHAN13	PAS13T2	PAS13T2P4	Y	2013	DORMANT	2014	16	JUL	49	74	32	54	0.155	0.025	0.625	0.38	0.025	19	0	56	0	4	8	61	3	208	154	117	468	4680
PACK	SHAHAN13	PAS13T2	PAS13T2P5	Y	2013	DORMANT	2014	16	JUL	29	50	24	42	0.025	0.155	0.025	0.38	0.625	49	21	18	12	2	1	0	0	133	93	56	224	2240
PACK	SHAHAN13	PAS13T3	PAS13T3P1	Y	2013	DORMANT	2014	16	JUL	41	48	23	37	0.025	0.025	0.625	0.155	0.38	36	39	10	43	7	0	20	9	190	120	83	332	3320
PACK	SHAHAN13	PAS13T3	PAS13T3P2	Y	2013	DORMANT	2014	16	JUL	94	28	64	38	0.025	0.025	0.38	0.155	0.38	0	31	28	42	21	4	0	46	272	174	137	548	5480
PACK	SHAHAN13	PAS13T3	PAS13T3P3	Y	2013	DORMANT	2014	16	JUL	31	56	27	34	0.025	0.025	0.155	0.155	0.625	0	34	0	27	4	0	3	7	185	125	88	352	3520
PACK	SHAHAN13	PAS13T3	PAS13T3P4	Y	2013	DORMANT	2014	16	JUL	84	61	32	63	0.025	0.025	0.625	0.38	0.38	42	35	51	36	0	41	40	43	276	172	135	540	5400
PACK	SHAHAN13	PAS13T3	PAS13T3P5	Y	2013	DORMANT	2014	16	JUL	41	71	32	46	0.025	0.025	0.38	0.38	0.625	21	30	29	43	11	3	0	0	393	304	267	1068	10680
PACK	SHAHAN13	PAS13T4	PAS13T4P1	Y	2013	DORMANT	2014	16	JUL	54	89	32	43	0.025	0.025	0.38	0.155	0.625	0	52	21	60	9	9	17	0	240	160	123	492	4920
PACK	SHAHAN13	PAS13T4	PAS13T4P2	Y	2013	DORMANT	2014	16	JUL	64	73	28	44	0.025	0.025	0.625	0.625	0.155	34	43	3	14	8	7	9	2	196	137	100	400	4000
PACK	SHAHAN13	PAS13T4	PAS13T4P3	Y	2013	DORMANT	2014	16	JUL	70	49	37	41	0.025	0.025	0.155	0.025	0.85	29	31	0	12	10	6	0	0	155	99	62	248	2480
PACK	SHAHAN13	PAS13T4	PAS13T4P4	Y	2013	DORMANT	2014	16	JUL	31	0	27	0	0.025	0.155	0.025	0.025	0.975	0	28	0	7	0	0	0	4	135	90	53	212	2120
PACK	SHAHAN13	PAS13T4	PAS13T4P5	Y	2013	DORMANT	2014	16	JUL	71	62	25	46	0.025	0.025	0.625	0.38	0.625	56	24	26	0	5	0	9	8	111	64	27	108	1080
PACK	SHAHAN13	PAS13T5	PAS13T5P1	Y	2013	DORMANT	2014	16	JUL	51	44	14	35	0.025	0.025	0.155	0.155	0.38	15	14	31	12	3	2	9	0	182	111	74	296	2960
PACK	SHAHAN13	PAS13T5	PAS13T5P2	Y	2013	DORMANT	2014	16	JUL	31	45	19	41	0.155	0.025	0.155	0.155	0.38	26	28	24	7	3	8	0	0	135	86	49	196	1960
PACK	SHAHAN13	PAS13T5	PAS13T5P3	Y	2013	DORMANT	2014	16	JUL	24	41	15	34	0.025	0.025	0.155	0.155	0.625	19	32	0	0	0	1	0	1	250	157	120	480	4800
PACK	SHAHAN13	PAS13T5	PAS13T5P4	Y	2013	DORMANT	2014	16	JUL	32	36	14	28	0.155	0.025	0.155	0.85	0.025	9	30	24	15	4	3	6	1	157	93	56	224	2240
PACK	SHAHAN13	PAS13T5	PAS13T5P5	Y	2013	DORMANT	2014	16	JUL	31	39	14	35	0.025	0.025	0.155	0.025	0.975	20	12	0	19	3	5	0	28	152	88	51	204	2040
PACK	SHAHAN13	PAS13T6	PAS13T6P1	Y	2013	DORMANT	2014	16	JUL	63	35	35	28	0.025	0.025	0.85	0.38	0.025	19	31	33	20	0	0	30	5	184	105	68	272	2720
PACK	SHAHAN13	PAS13T6	PAS13T6P2	Y	2013	DORMANT	2014	16	JUL	29	26	53	34	0.025	0.025	0.625	0.975	0.025	34	9	24	29	4	12	5	15	218	123	86	344	3440
PACK	SHAHAN13	PAS13T6	PAS13T6P3	Y	2013	DORMANT	2014	16	JUL	63	52	21	46	0.025	0.025	0.38	0.38	0.625	29	18	31	31	31	2	10	7	325	194	157	628	6280
PACK	SHAHAN13	PAS13T6	PAS13T6P4	Y	2013	DORMANT	2014	16	JUL	79	54	25	46	0.155	0.025	0.38	0.155	0.625	16	15	29	37	27	0	0	31	235	134	97	388	3880
PACK	SHAHAN13	PAS13T6	PAS13T6P5	Y	2013	DORMANT	2014	16	JUL	37	56	21	36	0.155	0.025	0.38	0.625	0.025	31	15	40	34	9	10	45	22	98	61	24	96	960
PACK	SHAHAN13	PAS13T7	PAS13T7P1	Y	2013	DORMANT	2014	16	JUL	66	35	27	30	0.025	0.025	0.625	0.155	0.155	45	19	20	26	0	0	9	5	212	126	89	356	3560
PACK	SHAHAN13	PAS13T7	PAS13T7P2	Y	2013	DORMANT	2014	16	JUL	61	35	21	24	0.155	0.025	0.155	0.155	0.38	32	15	15	41	5	0	11	10	143	88	51	204	2040
PACK	SHAHAN13	PAS13T7	PAS13T7P3	Y	2013	DORMANT	2014	16	JUL	66	45	31	34	0.025	0.025	0.155	0.025	0.85	43	41	20	7	10	2	0	0	311	193	156	624	6240
PACK	SHAHAN13	PAS13T7	PAS13T7P4	Y	2013	DORMANT	2014	16	JUL	59	49	32	31	0.025	0.025	0.85	0.025	0.38	18	29	25	33	0	0	3	16	181	107	70	280	2800
PACK	SHAHAN13	PAS13T7	PAS13T7P5	Y	2013	DORMANT	2014	16	JUL	81	44	32	29	0.38	0.025	0.155	0.85	0.025	23	39	25	19	31	5	2	6	226	143	106	424	4240
PACK	SHAHAN13	PAS13T8	PAS13T8P1	Y	2013	DORMANT	2014	16	JUL	86	44	13	31	0.025	0.025	0.155	0.625	0.155	15	41	15	22	3	10	8	0	204	135	98	392	3920
PACK	SHAHAN13	PAS13T8	PAS13T8P2	Y	2013	DORMANT	2014	16	JUL	74	46	29	37	0.155	0.025	0.38	0.155	0.38	35	41	29	18	7	3	10	5	199	128	91	364	3640
PACK	SHAHAN13	PAS13T8	PAS13T8P3	Y	2013	DORMANT	2014	16	JUL	41	49	33	31	0.025	0.025	0.625	0.025	0.625	32	35	21	24	0	11	22	31	370	197	160	640	6400
PACK	SHAHAN13	PAS13T8	PAS13T8P4	Y	2013	DORMANT	2014	16	JUL	21	0	18	0	0.025	0.025	0.025	0.025	0.975	15	0	0	0	0	15	19	12	176	112	75	300	3000
PACK	SHAHAN13	PAS13T8	PAS13T8P5	Y	2013	DORMANT	2014	16	JUL	76	54	41	39	0.025	0.025	0.625	0.38	0.625	38	39	53	18	18	7	0	6	476	340	303	1212	12120
PACK	SHAHAN12	PAS12T1	PAS12T1P1	Y	2012	DORMANT	2014	28	JUL	45	46	31	37	0.025	0.025	0.155	0.85	0.025	15	5	21	0	6	53	9	0	218	159	122	488	4880
PACK	SHAHAN12	PAS12T1	PAS12T1P2	Y	2012	DORMANT	2014	28	JUL	36	34	31	29	0.025	0.025	0.155	0.38	0.625	35	11	0	20	2	0	3	7	137	107	70	280	2800
PACK	SHAHAN12	PAS12T1	PAS12T1P3	Y	2012	DORMANT	2014	28	JUL	41	97	16	54	0.025	0.025	0.85	0.38	0.38	51	29	40	26	3	0	80	7	154	118	81	324	3240
PACK	SHAHAN12	PAS12T1	PAS12T1P4	Y	2012	DORMANT	2014	28	JUL	35	89	25	71	0.025	0.025	0.38	0.38	0.625	55	0	60	57	0	45	3	5	334	279	242	968	9680
PACK	SHAHAN12	PAS12T1	PAS12T1P5	Y	2012	DORMANT	2014	28	JUL	29	84	15	62	0.025	0.025	0.38	0.625	0.155	84	0	73	69	3	0	12	0	392	293	256	1024	10240
PACK	SHAHAN12	PAS12T2	PAS12T2P1	Y	2012	DORMANT	2014	28	JUL	43	45	34	38	0.025	0.025	0.155	0.85	0.155	31	10	29	32	19	2	9	18	166	116	79	316	3160
PACK	SHAHAN12	PAS12T2	PAS12T2P2	Y	2012	DORMANT	2014	28	JUL	39	31	27	28	0.025	0.025	0.025	0.38	0.625	19	12	0	14	0	15	12	0	223	170	133	532	5320
PACK	SHAHAN12	PAS12T2	PAS12T2P3	Y	2012	DORMANT	2014	28	JUL	41	63	40	45	0.025	0.025	0.38	0.025	0.85	50	34	39	28	31	10	0	3	278	213	176	704	7040
PACK	SHAHAN12	PAS12T2	PAS12T2P4	Y	2012	DORMANT	2014	28	JUL	37	41	25	28	0.025	0.025	0.025	0.155	0.85	18	28	0	29	12	3	0	0	240	186	149	596	5960
PACK	SHAHAN12	PAS12T2	PAS12T2P5	Y	2012	DORMANT	2014	28	JUL	35	31	29	13	0.025	0.025	0.155	0.025	0.85	25	13	3	15	5	28	0	0	176	114	77	308	3080
PACK	SHAHAN12	PAS12T3	PAS12T3P1	Y	2012	DORMANT	2014	28	JUL	0	43	0	31	0.025	0.025	0.38	0.025	0.625	35	30	19	28	0	0	12	0	196	131	94	376	3760
PACK	SHAHAN12	PAS12T3	PAS12T3P2	Y	2012	DORMANT	2014	28	JUL	14	37	12	29	0.025	0.155	0.38	0.025	0.625	43	12	0	31	7	10	0	3	164	115	78	312	3120
PACK	SHAHAN12	PAS12T3	PAS12T3P3	Y	2012	DORMANT	2014	28	JUL	51	25	22	20	0.025	0.025	0.155	0.38	0.38	32	19	17	20	0	0	4	3	365	265	228	912	9120
PACK	SHAHAN12	PAS12T3	PAS12T3P4	Y	2012	DORMANT	2014	28	JUL	45	61	29	44	0.025	0.025	0.85	0.85	0.025	41	45	59	32	7	1	0	0	488	378	341	1364	13640
PACK	SHAHAN12	PAS12T3	PAS12T3P5	Y	2012	DORMANT	2014	28	JUL	83	54	27	34	0.025	0.025	0.625	0.38	0.625	20	12	14	35	2	5	4	10	560	446	409	1636	16360
PACK	SHAHAN12	PAS12T4	PAS12T4P1	Y	2012	DORMANT	2014	28	JUL	36	0	23	0	0.025	0.38	0.025	0.025	0.625	12	15	19	0	19	7	12	0	291	219	182	728	7280
PACK	SHAHAN12	PAS12T4	PAS12T4P2	Y	2012	DORMANT	2014	28	JUL	49	49	23	40	0.155	0.025	0.625	0.155	0.155	31	41	29	35	3	0	2	0	112	70	33	132	1320
PACK	SHAHAN12	PAS12T4	PAS12T4P3	Y	2012	DORMANT	2014	28	JUL	68	0	20	0	0.025	0.025	0.025	0.025	0.975	14	7	5	22	0	0	6	0	190	157	120	480	4800
PACK	SHAHAN12	PAS12T4	PAS12T4P4	Y	2012	DORMANT	2014	28	JUL	27	31	19	30	0.025	0.155	0.155	0.025	0.625	17	18	29	0	15	0	7	25	185	137	100	400	4000
PACK	SHAHAN12	PAS12T4	PAS12T4P5	Y	2012	DORMANT	2014	28	JUL	24	40	21	40	0.025	0.025	0.025	0.025	0.85	18	0	17	0	8	0	12	9	125	101	64	256	2560
PACK	SHAHAN12	PAS12T5	PAS12T5P1	Y	2012	DORMANT	2014	28	JUL	47	33	25	30	0.155	0.025	0.155	0.155	0.38	30	7	0	5	5	3	1	2	280	225	188	752	7520
PACK	SHAHAN12	PAS12T5	PAS12T5P2	Y	2012	DORMANT	2014	28	JUL	96	34	45	27	0.025	0.025	0.38	0.38	0.155	27	35	65	51	12	3	0	0	127	88	51	204	2040
PACK	SHAHAN12	PAS12T5	PAS12T5P3	Y	2012	DORMANT	2014	28	JUL	43	61	32	44	0.155	0.025	0.625	0.85	0.025	31	34	21	27	50	14	7	25	195	119	82	328	3280
PACK	SHAHAN12	PAS12T5	PAS12T5P4	Y	2012	DORMANT	2014	28	JUL	52	64	43	53	0.155	0.025	0.38	0.85	0.025	20	41	60	54	31	10	14	6	125	94	57	228	2280
PACK	SHAHAN12	PAS12T5	PAS12T5P5	Y	2012	DORMANT	2014	28	JUL	42	49	31	46	0.155	0.025	0.38	0.38	0.625	24	48	14	9	14	19	10	13	246	186	149	596	5960
PACK	SHAHAN12	PAS12T6	PAS12T6P1	Y	2012	DORMANT	2014	28	JUL	45	62	32	35	0.155	0.025	0.38	0.85	0.025	0	20	31	44	45	10	25	0	112	84	47	188	1880
PACK	SHAHAN12	PAS12T6	PAS12T6P2	Y	2012	DORMANT	2014	28	JUL	30	50	27	31	0.025	0.025	0.38	0.85	0.025	30	27	12	18	24	3	15	0	240	180	143	572	5720
PACK	SHAHAN12	PAS12T6	PAS12T6P3	Y	2012	DORMANT	2014	28	JUL	50	54	29	32	0.025	0.025	0.625	0.85	0.025	40	32	34	27	39	25	5	15	225	175	138	552	5520
PACK	SHAHAN12	PAS12T6	PAS12T6P4	Y	2012	DORMANT	2014	28	JUL	37	42	26	35	0.025	0.025	0.625	0.85	0.025	36	31	3	22	8	0	2	12	76	63	26	104	1040
PACK	SHAHAN12	PAS12T6	PAS12T6P5	Y	2012	DORMANT	2014	28	JUL	71	40	22	34	0.155	0.025	0.155	0.025	0.38	30	0	65	23	0	0	12	23	292	214	177	708	7080
PACK	SHAHAN12	PAS12T7	PAS12T7P1	Y	2012	DORMANT	2014	28	JUL	80	47	42	40	0.025	0.155	0.155	0.625	0.155	30	39	0	65	15	6	4	12	322	247	210	840	8400
PACK	SHAHAN12	PAS12T7	PAS12T7P2	Y	2012	DORMANT	2014	28	JUL	49	67	24	41	0.025	0.025	0.38	0.85	0.025	20	22	31	5	5	3	4	4	254	189	152	608	6080
PACK	SHAHAN12	PAS12T7	PAS12T7P3	Y	2012	DORMANT	2014	28	JUL	71	40	35	22	0.025	0.025	0.025	0.155	0.85	21	36	70	15	40	3	20	9	347	274	237	948	9480
PACK	SHAHAN12	PAS12T7	PAS12T7P4	Y	2012	DORMANT	2014	28	JUL	24	68	15	41	0.155	0.025	0.155	0.85	0.025	65	22	19	17	40	12	14	3	271	229	192	768	7680
PACK	SHAHAN12	PAS12T7	PAS12T7P5	Y	2012	DORMANT	2014	28	JUL	58	43	28	30	0.155	0.025	0.155	0.625	0.155	10	34	42	37	4	2	10	3	378	242	205	820	8200
PACK	SHAHAN12	PAS12T8	PAS12T8P1	Y	2012	DORMANT	2014	28	JUL	21	59	18	47	0.025	0.025	0.625	0.975	0.025	40	37	49	31	4	9	3	10	265	186	149	596	5960
PACK	SHAHAN12	PAS12T8	PAS12T8P2	Y	2012	DORMANT	2014	28	JUL	44	55	28	42	0.025	0.025	0.38	0.155	0.625	0	0	40	31	0	0	1	3	185	138	101	404	4040
PACK	SHAHAN12	PAS12T8	PAS12T8P3	Y	2012	DORMANT	2014	28	JUL	29	51	21	43	0.025	0.025	0.625	0.155	0.625	16	45	32	21	8	3	18	2	250	180	143	572	5720
PACK	SHAHAN12	PAS12T8	PAS12T8P4	Y	2012	DORMANT	2014	28	JUL	63	36	27	28	0.38	0.025	0.38	0.38	0.155	0	35	29	34	14	6	10	0	386	271	234	936	9360
PACK	SHAHAN12	PAS12T8	PAS12T8P5	Y	2012	DORMANT	2014	28	JUL	46	31	24	18	0.025	0.155	0.155	0.155	0.85	3	0	9	14	10	2	1	11	242	171	134	536	5360
TGPP	Sp12G	TGS12GT1	TGS12GT1P1	Y	2012	DORMANT	2014	28	JUL	74	0	46	0	0.975	0.155	0.025	0.625	0.025	60	67	24	22	25	30	16	8	361	231	194	776	7760
TGPP	Sp12G	TGS12GT1	TGS12GT1P2	Y	2012	DORMANT	2014	28	JUL	75	0	30	0	0.85	0.025	0.025	0.975	0.025	61	51	43	25	22	27	30	18	351	231	194	776	7760
TGPP	Sp12G	TGS12GT1	TGS12GT1P3	Y	2012	DORMANT	2014	28	JUL	93	0	35	0	0.85	0.155	0.025	0.85	0.025	56	33	54	35	22	15	31	34	278	190	153	612	6120
TGPP	Sp12G	TGS12GT1	TGS12GT1P4	Y	2012	DORMANT	2014	28	JUL	79	0	48	0	0.85	0.155	0.025	0.85	0.025	44	53	76	67	15	34	52	20	285	195	158	632	6320
TGPP	Sp12G	TGS12GT1	TGS12GT1P5	Y	2012	DORMANT	2014	28	JUL	83	0	34	0	0.85	0.155	0.025	0.625	0.025	67	65	51	45	46	59	47	34	505	343	306	1224	12240
TGPP	Sp12G	TGS12GT2	TGS12GT2P1	Y	2012	DORMANT	2014	28	JUL	68	0	30	0	0.38	0.38	0.025	0.155	0.025	17	20	27	28	12	0	0	11	307	164	127	508	5080
TGPP	Sp12G	TGS12GT2	TGS12GT2P2	Y	2012	DORMANT	2014	28	JUL	79	40	28	40	0.155	0.38	0.025	0.155	0.38	35	37	12	14	10	24	5	42	342	193	156	624	6240
TGPP	Sp12G	TGS12GT2	TGS12GT2P3	Y	2012	DORMANT	2014	28	JUL	58	0	27	0	0.625	0.38	0.025	0.38	0.025	32	53	30	14	14	26	9	0	301	155	118	472	4720
TGPP	Sp12G	TGS12GT2	TGS12GT2P4	Y	2012	DORMANT	2014	28	JUL	61	0	29	0	0.625	0.155	0.025	0.155	0.025	42	37	49	39	14	20	12	20	356	161	124	496	4960
TGPP	Sp12G	TGS12GT2	TGS12GT2P5	Y	2012	DORMANT	2014	28	JUL	61	65	28	42	0.155	0.025	0.38	0.155	0.025	32	34	7	39	30	24	10	0	442	176	139	556	5560
TGPP	Sp12G	TGS12GT3	TGS12GT3P1	Y	2012	DORMANT	2014	28	JUL	57	64	20	64	0.625	0.025	0.025	0.38	0.025	27	10	22	48	25	19	23	7	288	190	153	612	6120
TGPP	Sp12G	TGS12GT3	TGS12GT3P2	Y	2012	DORMANT	2014	28	JUL	84	60	30	39	0.38	0.38	0.025	0.38	0.025	71	39	43	30	40	35	28	27	276	173	136	544	5440
TGPP	Sp12G	TGS12GT3	TGS12GT3P3	Y	2012	DORMANT	2014	28	JUL	118	0	47	0	0.625	0.155	0.025	0.38	0.025	62	57	50	50	54	37	14	22	226	152	115	460	4600
TGPP	Sp12G	TGS12GT3	TGS12GT3P4	Y	2012	DORMANT	2014	28	JUL	66	0	49	0	0.155	0.625	0.025	0.38	0.025	49	40	49	48	30	31	20	61	241	164	127	508	5080
TGPP	Sp12G	TGS12GT3	TGS12GT3P5	Y	2012	DORMANT	2014	28	JUL	57	0	50	0	0.155	0.625	0.025	0.155	0.025	55	40	56	61	19	30	42	30	215	152	115	460	4600
TGPP	Sp12G	TGS12GT4	TGS12GT4P1	Y	2012	DORMANT	2014	28	JUL	39	0	25	0	0.155	0.625	0.025	0.38	0.025	27	14	30	35	3	7	10	15	346	229	192	768	7680
TGPP	Sp12G	TGS12GT4	TGS12GT4P2	Y	2012	DORMANT	2014	28	JUL	42	0	25	0	0.38	0.38	0.025	0.155	0.025	9	21	41	18	20	6	0	9	320	194	157	628	6280
TGPP	Sp12G	TGS12GT4	TGS12GT4P3	Y	2012	DORMANT	2014	28	JUL	51	0	29	0	0.025	0.85	0.025	0.155	0.025	35	28	31	22	29	14	0	7	356	197	160	640	6400
TGPP	Sp12G	TGS12GT4	TGS12GT4P4	Y	2012	DORMANT	2014	28	JUL	61	0	34	0	0.625	0.155	0.025	0.38	0.025	41	35	30	37	5	3	14	10	201	131	94	376	3760
TGPP	Sp12G	TGS12GT4	TGS12GT4P5	Y	2012	DORMANT	2014	28	JUL	41	0	15	0	0.155	0.38	0.025	0.38	0.025	20	24	9	25	8	7	7	5	388	196	159	636	6360
TGPP	Sp12G	TGS12GT5	TGS12GT5P1	Y	2012	DORMANT	2014	28	JUL	101	0	30	0	0.38	0.155	0.025	0.38	0.155	81	39	82	41	25	25	0	27	186	113	76	304	3040
TGPP	Sp12G	TGS12GT5	TGS12GT5P2	Y	2012	DORMANT	2014	28	JUL	53	60	37	55	0.025	0.625	0.025	0.155	0.155	31	40	39	20	15	30	30	19	237	164	127	508	5080
TGPP	Sp12G	TGS12GT5	TGS12GT5P3	Y	2012	DORMANT	2014	28	JUL	75	0	30	0	0.38	0.155	0.025	0.38	0.155	52	30	29	18	14	12	25	11	167	125	88	352	3520
TGPP	Sp12G	TGS12GT5	TGS12GT5P4	Y	2012	DORMANT	2014	28	JUL	79	0	38	0	0.38	0.025	0.025	0.38	0.155	45	30	48	22	20	29	18	12	167	123	86	344	3440
TGPP	Sp12G	TGS12GT5	TGS12GT5P5	Y	2012	DORMANT	2014	28	JUL	82	0	28	0	0.38	0.625	0.025	0.38	0.155	22	40	22	24	19	12	11	25	133	94	57	228	2280
TGPP	Sp12G	TGS12GT6	TGS12GT6P1	Y	2012	DORMANT	2014	28	JUL	79	0	49	0	0.85	0.025	0.025	0.38	0.025	10	63	25	41	35	25	15	26	224	155	118	472	4720
TGPP	Sp12G	TGS12GT6	TGS12GT6P2	Y	2012	DORMANT	2014	28	JUL	54	0	12	0	0.38	0.025	0.025	0.625	0.155	20	33	0	7	39	10	0	8	152	114	77	308	3080
TGPP	Sp12G	TGS12GT6	TGS12GT6P3	Y	2012	DORMANT	2014	28	JUL	69	0	22	0	0.625	0.155	0.025	0.625	0.625	25	13	20	31	12	18	18	14	231	162	125	500	5000
TGPP	Sp12G	TGS12GT6	TGS12GT6P4	Y	2012	DORMANT	2014	28	JUL	65	0	24	0	0.625	0.025	0.025	0.625	0.155	50	49	25	36	30	30	12	20	154	121	84	336	3360
TGPP	Sp12G	TGS12GT6	TGS12GT6P5	Y	2012	DORMANT	2014	28	JUL	40	0	15	0	0.155	0.38	0.025	0.155	0.155	10	12	20	18	49	35	7	10	223	144	107	428	4280
TGPP	Sp12G	TGS12GT7	TGS12GT7P1	Y	2012	DORMANT	2014	28	JUL	109	0	57	0	0.85	0.025	0.025	0.155	0.025	65	55	66	81	64	30	41	30	219	162	125	500	5000
TGPP	Sp12G	TGS12GT7	TGS12GT7P2	Y	2012	DORMANT	2014	28	JUL	71	0	46	0	0.85	0.025	0.025	0.625	0.025	46	45	48	42	50	20	31	19	331	208	171	684	6840
TGPP	Sp12G	TGS12GT7	TGS12GT7P3	Y	2012	DORMANT	2014	28	JUL	102	0	43	0	0.85	0.025	0.025	0.85	0.025	45	57	49	46	58	30	54	25	185	131	94	376	3760
TGPP	Sp12G	TGS12GT7	TGS12GT7P4	Y	2012	DORMANT	2014	28	JUL	83	0	51	0	0.85	0.155	0.025	0.38	0.025	55	46	49	54	40	35	20	22	196	139	102	408	4080
TGPP	Sp12G	TGS12GT7	TGS12GT7P5	Y	2012	DORMANT	2014	28	JUL	71	0	46	0	0.85	0.155	0.025	0.625	0.025	54	60	55	71	54	37	30	30	354	255	218	872	8720
TGPP	Sp12G	TGS12GT8	TGS12GT8P1	Y	2012	DORMANT	2014	28	JUL	53	0	31	0	0.625	0.025	0.025	0.38	0.155	39	35	46	42	7	9	34	26	351	241	204	816	8160
TGPP	Sp12G	TGS12GT8	TGS12GT8P2	Y	2012	DORMANT	2014	28	JUL	119	0	43	0	0.85	0.025	0.025	0.38	0.025	30	54	62	50	29	34	34	31	330	217	180	720	7200
TGPP	Sp12G	TGS12GT8	TGS12GT8P3	Y	2012	DORMANT	2014	28	JUL	65	0	36	0	0.625	0.38	0.025	0.38	0.025	38	31	40	45	14	16	24	39	343	214	177	708	7080
TGPP	Sp12G	TGS12GT8	TGS12GT8P4	Y	2012	DORMANT	2014	28	JUL	86	0	49	0	0.38	0.38	0.025	0.38	0.155	54	49	50	40	30	18	12	7	281	193	156	624	6240
TGPP	Sp12G	TGS12GT8	TGS12GT8P5	Y	2012	DORMANT	2014	28	JUL	93	0	41	0	0.975	0.025	0.025	0.38	0.025	39	34	51	39	19	29	28	5	179	133	96	384	3840
TGPP	Sp13G	TGS13GT1	TGS13GT1P1	Y	2013	DORMANT	2014	16	JUL	41	0	26	0	0.025	0.625	0.025	0.155	0.025	35	28	20	30	10	6	0	11	306	148	111	444	4440
TGPP	Sp13G	TGS13GT1	TGS13GT1P2	Y	2013	DORMANT	2014	16	JUL	21	0	8	0	0.155	0.155	0.025	0.025	0.38	3	5	15	0	0	2	5	0	114	71	34	136	1360
TGPP	Sp13G	TGS13GT1	TGS13GT1P3	Y	2013	DORMANT	2014	16	JUL	55	0	26	0	0.155	0.38	0.025	0.025	0.155	26	25	10	32	20	9	10	7	220	141	104	416	4160
TGPP	Sp13G	TGS13GT1	TGS13GT1P4	Y	2013	DORMANT	2014	16	JUL	51	0	19	0	0.155	0.38	0.025	0.155	0.155	21	20	16	14	7	10	3	0	180	104	67	268	2680
TGPP	Sp13G	TGS13GT1	TGS13GT1P5	Y	2013	DORMANT	2014	16	JUL	46	0	14	0	0.625	0.025	0.025	0.155	0.155	24	12	9	15	3	2	5	3	137	82	45	180	1800
TGPP	Sp13G	TGS13GT2	TGS13GT2P1	Y	2013	DORMANT	2014	16	JUL	41	0	20	0	0.625	0.625	0.025	0.025	0.155	30	33	21	26	0	10	10	15	134	81	44	176	1760
TGPP	Sp13G	TGS13GT2	TGS13GT2P2	Y	2013	DORMANT	2014	16	JUL	51	0	27	0	0.38	0.155	0.025	0.38	0.025	35	39	45	26	10	25	21	9	161	107	70	280	2800
TGPP	Sp13G	TGS13GT2	TGS13GT2P3	Y	2013	DORMANT	2014	16	JUL	41	0	12	0	0.85	0.025	0.025	0.025	0.025	10	3	15	37	8	12	0	3	257	159	122	488	4880
TGPP	Sp13G	TGS13GT2	TGS13GT2P4	Y	2013	DORMANT	2014	16	JUL	31	0	12	0	0.85	0.155	0.025	0.155	0.025	7	15	19	14	0	3	10	12	193	115	78	312	3120
TGPP	Sp13G	TGS13GT2	TGS13GT2P5	Y	2013	DORMANT	2014	16	JUL	37	0	22	0	0.38	0.155	0.025	0.155	0.025	21	19	10	25	0	15	12	14	114	79	42	168	1680
TGPP	Sp13G	TGS13GT3	TGS13GT3P1	Y	2013	DORMANT	2014	16	JUL	65	0	27	0	0.38	0.155	0.025	0.38	0.025	31	29	10	21	34	19	8	22	194	130	93	372	3720
TGPP	Sp13G	TGS13GT3	TGS13GT3P2	Y	2013	DORMANT	2014	16	JUL	72	0	40	0	0.38	0.025	0.025	0.155	0.155	30	31	29	50	30	34	50	57	232	143	106	424	4240
TGPP	Sp13G	TGS13GT3	TGS13GT3P3	Y	2013	DORMANT	2014	16	JUL	52	0	18	0	0.85	0.025	0.025	0.38	0.025	37	45	40	30	25	24	10	21	139	107	70	280	2800
TGPP	Sp13G	TGS13GT3	TGS13GT3P4	Y	2013	DORMANT	2014	16	JUL	34	0	15	0	0.38	0.025	0.025	0.155	0.155	26	19	0	0	21	19	3	5	111	81	44	176	1760
TGPP	Sp13G	TGS13GT3	TGS13GT3P5	Y	2013	DORMANT	2014	16	JUL	58	0	22	0	0.38	0.38	0.025	0.025	0.155	30	19	0	10	9	12	1	4	186	135	98	392	3920
TGPP	Sp13G	TGS13GT4	TGS13GT4P1	Y	2013	DORMANT	2014	16	JUL	47	0	18	0	0.38	0.025	0.025	0.155	0.155	35	0	12	17	0	0	20	14	287	182	145	580	5800
TGPP	Sp13G	TGS13GT4	TGS13GT4P2	Y	2013	DORMANT	2014	16	JUL	65	0	24	0	0.625	0.155	0.025	0.38	0.025	44	22	50	20	20	14	11	19	325	194	157	628	6280
TGPP	Sp13G	TGS13GT4	TGS13GT4P3	Y	2013	DORMANT	2014	16	JUL	87	0	32	0	0.625	0.025	0.025	0.38	0.025	11	11	35	31	12	3	42	22	225	168	131	524	5240
TGPP	Sp13G	TGS13GT4	TGS13GT4P4	Y	2013	DORMANT	2014	16	JUL	57	0	18	0	0.155	0.025	0.025	0.025	0.625	18	6	45	34	2	0	5	8	262	180	143	572	5720
TGPP	Sp13G	TGS13GT4	TGS13GT4P5	Y	2013	DORMANT	2014	16	JUL	81	0	53	0	0.85	0.155	0.025	0.38	0.025	63	53	57	54	51	41	59	29	250	168	131	524	5240
TGPP	Sp13G	TGS13GT5	TGS13GT5P1	Y	2013	DORMANT	2014	16	JUL	93	0	37	0	0.38	0.155	0.025	0.38	0.025	29	29	26	15	14	15	35	20	182	134	97	388	3880
TGPP	Sp13G	TGS13GT5	TGS13GT5P2	Y	2013	DORMANT	2014	16	JUL	54	0	29	0	0.625	0.155	0.025	0.38	0.155	23	30	29	31	27	12	15	18	171	122	85	340	3400
TGPP	Sp13G	TGS13GT5	TGS13GT5P3	Y	2013	DORMANT	2014	16	JUL	45	0	23	0	0.155	0.155	0.025	0.155	0.625	15	10	0	14	14	0	19	34	221	151	114	456	4560
TGPP	Sp13G	TGS13GT5	TGS13GT5P4	Y	2013	DORMANT	2014	16	JUL	56	0	17	0	0.625	0.155	0.025	0.38	0.025	24	20	0	0	27	14	3	5	159	114	77	308	3080
TGPP	Sp13G	TGS13GT5	TGS13GT5P5	Y	2013	DORMANT	2014	16	JUL	39	0	11	0	0.625	0.025	0.025	0.38	0.155	16	14	17	20	5	7	11	13	202	144	107	428	4280
TGPP	Sp13G	TGS13GT6	TGS13GT6P1	Y	2013	DORMANT	2014	16	JUL	42	0	18	0	0.38	0.155	0.025	0.155	0.38	20	31	15	30	40	39	3	9	130	90	53	212	2120
TGPP	Sp13G	TGS13GT6	TGS13GT6P2	Y	2013	DORMANT	2014	16	JUL	41	0	15	0	0.38	0.155	0.025	0.155	0.38	25	17	9	7	12	0	0	8	178	138	101	404	4040
TGPP	Sp13G	TGS13GT6	TGS13GT6P3	Y	2013	DORMANT	2014	16	JUL	47	0	20	0	0.155	0.155	0.025	0.155	0.38	9	10	21	18	14	7	5	9	173	129	92	368	3680
TGPP	Sp13G	TGS13GT6	TGS13GT6P4	Y	2013	DORMANT	2014	16	JUL	44	0	20	0	0.025	0.38	0.025	0.625	0.155	13	10	10	9	5	10	5	11	281	204	167	668	6680
TGPP	Sp13G	TGS13GT6	TGS13GT6P5	Y	2013	DORMANT	2014	16	JUL	40	0	15	0	0.155	0.155	0.025	0.38	0.155	29	10	11	7	11	14	0	3	96	73	36	144	1440
TGPP	Sp13G	TGS13GT7	TGS13GT7P1	Y	2013	DORMANT	2014	16	JUL	40	0	13	0	0.38	0.025	0.025	0.155	0.155	20	19	20	13	11	10	15	3	157	110	73	292	2920
TGPP	Sp13G	TGS13GT7	TGS13GT7P2	Y	2013	DORMANT	2014	16	JUL	81	0	34	0	0.85	0.025	0.025	0.155	0.025	29	34	39	28	39	11	10	14	146	109	72	288	2880
TGPP	Sp13G	TGS13GT7	TGS13GT7P3	Y	2013	DORMANT	2014	16	JUL	118	45	37	45	0.625	0.155	0.025	0.38	0.025	45	36	55	50	21	18	26	20	172	122	85	340	3400
TGPP	Sp13G	TGS13GT7	TGS13GT7P4	Y	2013	DORMANT	2014	16	JUL	91	0	38	0	0.38	0.025	0.025	0.38	0.38	46	42	25	36	27	31	18	12	131	94	57	228	2280
TGPP	Sp13G	TGS13GT7	TGS13GT7P5	Y	2013	DORMANT	2014	16	JUL	93	0	38	0	0.85	0.025	0.025	0.38	0.025	29	33	28	47	18	20	12	19	253	181	144	576	5760
TGPP	Sp13G	TGS13GT8	TGS13GT8P1	Y	2013	DORMANT	2014	16	JUL	41	0	20	0	0.625	0.625	0.025	0.025	0.155	30	33	21	26	0	10	10	15	134	74	37	148	1480
TGPP	Sp13G	TGS13GT8	TGS13GT8P2	Y	2013	DORMANT	2014	16	JUL	51	0	27	0	0.38	0.155	0.025	0.38	0.025	35	39	45	26	10	25	21	9	161	102	65	260	2600
TGPP	Sp13G	TGS13GT8	TGS13GT8P3	Y	2013	DORMANT	2014	16	JUL	41	0	12	0	0.85	0.025	0.025	0.025	0.025	10	3	15	37	8	12	0	3	257	177	140	560	5600
TGPP	Sp13G	TGS13GT8	TGS13GT8P4	Y	2013	DORMANT	2014	16	JUL	31	0	12	0	0.85	0.155	0.025	0.155	0.025	7	15	19	14	0	3	10	12	293	197	160	640	6400
TGPP	Sp13G	TGS13GT8	TGS13GT8P5	Y	2013	DORMANT	2014	16	JUL	37	0	22	0	0.38	0.155	0.025	0.155	0.025	21	19	10	25	0	15	12	14	214	117	80	320	3200
ANWR	TATTON16	ANT16T1	ANT16T1P1	N	2013	GROWING	2014	12	OCT	56	0	47	0	0.85	0.025	0.025	0.155	0.155	49	42	43	47	36	19	12	10	267	137	100	400	4000
ANWR	TATTON16	ANT16T1	ANT16T1P2	N	2013	GROWING	2014	12	OCT	74	0	41	0	0.85	0.025	0.025	0.025	0.155	73	35	37	55	26	21	18	30	496	256	219	876	8760
ANWR	TATTON16	ANT16T1	ANT16T1P3	N	2013	GROWING	2014	12	OCT	68	0	50	0	0.85	0.025	0.025	0.025	0.155	64	66	41	43	32	29	26	20	373	198	161	644	6440
ANWR	TATTON16	ANT16T1	ANT16T1P4	N	2013	GROWING	2014	12	OCT	86	0	55	0	0.85	0.025	0.025	0.025	0.38	81	71	73	64	43	29	70	39	284	172	135	540	5400
ANWR	TATTON16	ANT16T1	ANT16T1P5	N	2013	GROWING	2014	12	OCT	111	0	37	0	0.975	0.155	0.025	0.025	0.38	46	32	61	37	31	29	18	41	458	254	217	868	8680
ANWR	TATTON16	ANT16T2	ANT16T2P1	N	2013	GROWING	2014	12	OCT	37	0	34	0	0.38	0.155	0.025	0.025	0.625	14	37	36	32	18	16	25	5	236	128	91	364	3640
ANWR	TATTON16	ANT16T2	ANT16T2P2	N	2013	GROWING	2014	12	OCT	57	0	43	0	0.85	0.025	0.025	0.025	0.38	35	39	24	41	25	18	11	24	280	159	122	488	4880
ANWR	TATTON16	ANT16T2	ANT16T2P3	N	2013	GROWING	2014	12	OCT	47	0	32	0	0.38	0.025	0.025	0.025	0.85	43	39	41	31	9	27	44	0	309	147	110	440	4400
ANWR	TATTON16	ANT16T2	ANT16T2P4	N	2013	GROWING	2014	12	OCT	74	0	41	0	0.625	0.38	0.025	0.025	0.155	34	40	29	41	12	25	27	11	244	140	103	412	4120
ANWR	TATTON16	ANT16T2	ANT16T2P5	N	2013	GROWING	2014	12	OCT	69	0	41	0	0.38	0.155	0.025	0.025	0.38	40	13	37	21	20	18	21	14	333	188	151	604	6040
ANWR	TATTON16	ANT16T3	ANT16T3P1	N	2013	GROWING	2014	12	OCT	63	0	36	0	0.85	0.025	0.025	0.025	0.025	56	40	46	31	18	23	15	31	271	165	128	512	5120
ANWR	TATTON16	ANT16T3	ANT16T3P2	N	2013	GROWING	2014	12	OCT	49	0	29	0	0.625	0.155	0.025	0.025	0.155	41	21	22	14	22	20	14	31	309	165	128	512	5120
ANWR	TATTON16	ANT16T3	ANT16T3P3	N	2013	GROWING	2014	12	OCT	64	0	41	0	0.38	0.155	0.025	0.025	0.38	34	51	29	49	22	13	29	10	244	151	114	456	4560
ANWR	TATTON16	ANT16T3	ANT16T3P4	N	2013	GROWING	2014	12	OCT	65	0	44	0	0.85	0.155	0.025	0.025	0.155	41	48	54	61	61	22	30	21	221	132	95	380	3800
ANWR	TATTON16	ANT16T3	ANT16T3P5	N	2013	GROWING	2014	12	OCT	74	0	40	0	0.38	0.155	0.025	0.025	0.38	29	36	37	41	24	25	12	18	214	130	93	372	3720
ANWR	TATTON16	ANT16T4	ANT16T4P1	N	2013	GROWING	2014	12	OCT	65	0	24	0	0.38	0.155	0.025	0.025	0.38	44	24	18	29	28	18	15	39	351	208	171	684	6840
ANWR	TATTON16	ANT16T4	ANT16T4P2	N	2013	GROWING	2014	12	OCT	48	0	34	0	0.38	0.38	0.025	0.025	0.155	37	32	40	40	20	20	0	16	283	178	141	564	5640
ANWR	TATTON16	ANT16T4	ANT16T4P3	N	2013	GROWING	2014	12	OCT	50	0	36	0	0.38	0.155	0.025	0.025	0.625	33	0	32	39	21	10	15	18	235	145	108	432	4320
ANWR	TATTON16	ANT16T4	ANT16T4P4	N	2013	GROWING	2014	12	OCT	61	0	36	0	0.38	0.155	0.025	0.025	0.155	25	51	36	40	0	25	20	41	356	207	170	680	6800
ANWR	TATTON16	ANT16T4	ANT16T4P5	N	2013	GROWING	2014	12	OCT	61	0	37	0	0.38	0.38	0.025	0.025	0.38	41	47	28	19	20	21	18	30	308	187	150	600	6000
ANWR	TATTON16	ANT16T5	ANT16T5P1	N	2013	GROWING	2014	12	OCT	111	0	74	0	0.85	0.025	0.025	0.155	0.155	76	71	87	74	52	61	18	63	298	159	122	488	4880
ANWR	TATTON16	ANT16T5	ANT16T5P2	N	2013	GROWING	2014	12	OCT	59	0	39	0	0.155	0.38	0.025	0.025	0.38	34	29	39	41	18	34	25	30	323	177	140	560	5600
ANWR	TATTON16	ANT16T5	ANT16T5P3	N	2013	GROWING	2014	12	OCT	64	0	39	0	0.38	0.38	0.025	0.025	0.155	50	39	31	48	12	0	7	10	258	147	110	440	4400
ANWR	TATTON16	ANT16T5	ANT16T5P4	N	2013	GROWING	2014	12	OCT	63	0	47	0	0.85	0.155	0.025	0.025	0.155	42	49	40	53	10	7	14	27	310	194	157	628	6280
ANWR	TATTON16	ANT16T5	ANT16T5P5	N	2013	GROWING	2014	12	OCT	69	0	38	0	0.85	0.155	0.025	0.025	0.155	38	49	39	40	0	16	22	4	260	162	125	500	5000
ANWR	TATTON16	ANT16T6	ANT16T6P1	N	2013	GROWING	2014	12	OCT	71	0	43	0	0.625	0.155	0.025	0.025	0.155	42	44	40	37	24	20	34	25	389	247	210	840	8400
ANWR	TATTON16	ANT16T6	ANT16T6P2	N	2013	GROWING	2014	12	OCT	59	0	34	0	0.85	0.025	0.025	0.025	0.025	44	47	50	41	20	15	45	21	235	140	103	412	4120
ANWR	TATTON16	ANT16T6	ANT16T6P3	N	2013	GROWING	2014	12	OCT	57	0	45	0	0.625	0.155	0.025	0.025	0.025	50	46	45	44	41	21	45	51	281	150	113	452	4520
ANWR	TATTON16	ANT16T6	ANT16T6P4	N	2013	GROWING	2014	12	OCT	51	0	29	0	0.625	0.155	0.025	0.025	0.155	34	40	44	31	10	12	14	31	222	130	93	372	3720
ANWR	TATTON16	ANT16T6	ANT16T6P5	N	2013	GROWING	2014	12	OCT	93	0	37	0	0.155	0.025	0.025	0.025	0.625	40	50	37	21	12	34	38	6	228	130	93	372	3720
ANWR	TATTON16	ANT16T7	ANT16T7P1	N	2013	GROWING	2014	12	OCT	59	0	31	0	0.155	0.155	0.025	0.025	0.625	25	44	40	39	20	5	11	26	252	158	121	484	4840
ANWR	TATTON16	ANT16T7	ANT16T7P2	N	2013	GROWING	2014	12	OCT	84	0	37	0	0.625	0.025	0.025	0.025	0.155	12	78	52	41	26	60	21	39	261	167	130	520	5200
ANWR	TATTON16	ANT16T7	ANT16T7P3	N	2013	GROWING	2014	12	OCT	71	0	37	0	0.38	0.025	0.025	0.025	0.38	45	49	19	28	24	21	16	18	163	103	66	264	2640
ANWR	TATTON16	ANT16T7	ANT16T7P4	N	2013	GROWING	2014	12	OCT	96	0	37	0	0.85	0.025	0.025	0.025	0.025	91	30	75	66	87	14	19	24	235	131	94	376	3760
ANWR	TATTON16	ANT16T7	ANT16T7P5	N	2013	GROWING	2014	12	OCT	63	0	28	0	0.38	0.025	0.025	0.025	0.38	39	49	30	41	14	12	16	16	756	437	400	1600	16000
ANWR	TATTON16	ANT16T8	ANT16T8P1	N	2013	GROWING	2014	12	OCT	84	0	77	0	0.155	0.625	0.025	0.025	0.155	80	76	35	71	75	59	34	61	252	164	127	508	5080
ANWR	TATTON16	ANT16T8	ANT16T8P2	N	2013	GROWING	2014	12	OCT	73	0	52	0	0.38	0.625	0.025	0.025	0.38	60	25	44	58	39	18	32	52	159	100	63	252	2520
ANWR	TATTON16	ANT16T8	ANT16T8P3	N	2013	GROWING	2014	12	OCT	86	0	52	0	0.625	0.155	0.025	0.025	0.155	56	52	66	54	30	43	37	30	273	148	111	444	4440
ANWR	TATTON16	ANT16T8	ANT16T8P4	N	2013	GROWING	2014	12	OCT	59	0	41	0	0.38	0.155	0.025	0.025	0.155	37	11	31	36	45	7	12	29	283	164	127	508	5080
ANWR	TATTON16	ANT16T8	ANT16T8P5	N	2013	GROWING	2014	12	OCT	71	0	38	0	0.625	0.155	0.025	0.025	0.155	39	30	24	30	44	9	10	21	397	230	193	772	7720
ANWR	UPLAND25	ANU25T1	ANU25T1P1	N	2014	GROWING	2014	3	OCT	114	0	72	0	0.155	0.025	0.025	0.025	0.85	43	0	30	40	0	0	0	0	53	37	0	0	0
ANWR	UPLAND25	ANU25T1	ANU25T1P2	N	2014	GROWING	2014	3	OCT	99	0	27	0	0.155	0.025	0.025	0.025	0.85	80	12	16	49	0	0	0	0	258	88	51	204	2040
ANWR	UPLAND25	ANU25T1	ANU25T1P3	N	2014	GROWING	2014	3	OCT	124	0	111	0	0.38	0.025	0.025	0.025	0.025	106	124	111	74	0	0	0	0	189	64	27	108	1080
ANWR	UPLAND25	ANU25T1	ANU25T1P4	N	2014	GROWING	2014	3	OCT	96	0	67	0	0.38	0.025	0.025	0.025	0.025	54	60	93	90	0	0	0	0	190	70	33	132	1320
ANWR	UPLAND25	ANU25T1	ANU25T1P5	N	2014	GROWING	2014	3	OCT	66	0	52	0	0.155	0.025	0.025	0.025	0.025	54	29	40	44	0	0	0	0	352	102	65	260	2600
ANWR	UPLAND25	ANU25T2	ANU25T2P1	N	2014	GROWING	2014	3	OCT	91	0	77	0	0.025	0.975	0.025	0.025	0.025	87	54	62	67	0	0	0	0	147	87	50	200	2000
ANWR	UPLAND25	ANU25T2	ANU25T2P2	N	2014	GROWING	2014	3	OCT	61	0	29	0	0.155	0.155	0.025	0.025	0.85	36	20	27	37	0	0	0	0	201	117	80	320	3200
ANWR	UPLAND25	ANU25T2	ANU25T2P3	N	2014	GROWING	2014	3	OCT	63	53	27	32	0.155	0.025	0.155	0.025	0.025	37	30	14	39	0	0	0	0	68	45	8	32	320
ANWR	UPLAND25	ANU25T2	ANU25T2P4	N	2014	GROWING	2014	3	OCT	56	51	22	45	0.025	0.155	0.38	0.155	0.625	50	7	22	53	45	2	0	0	220	117	80	320	3200
ANWR	UPLAND25	ANU25T2	ANU25T2P5	N	2014	GROWING	2014	3	OCT	59	81	44	45	0.025	0.025	0.155	0.025	0.85	77	10	0	40	56	0	0	45	198	111	74	296	2960
ANWR	UPLAND25	ANU25T3	ANU25T3P1	N	2014	GROWING	2014	3	OCT	39	0	28	0	0.38	0.025	0.025	0.025	0.625	26	34	14	37	0	0	0	0	92	43	6	24	240
ANWR	UPLAND25	ANU25T3	ANU25T3P2	N	2014	GROWING	2014	3	OCT	41	0	33	0	0.155	0.025	0.025	0.025	0.975	9	27	35	18	0	0	0	0	76	47	10	40	400
ANWR	UPLAND25	ANU25T3	ANU25T3P3	N	2014	GROWING	2014	3	OCT	93	0	84	0	0.38	0.025	0.025	0.025	0.625	47	37	0	84	0	0	0	0	69	47	10	40	400
ANWR	UPLAND25	ANU25T3	ANU25T3P4	N	2014	GROWING	2014	3	OCT	29	0	29	0	0.025	0.025	0.025	0.025	0.975	0	0	0	0	0	0	0	0	240	108	71	284	2840
ANWR	UPLAND25	ANU25T3	ANU25T3P5	N	2014	GROWING	2014	3	OCT	57	0	39	0	0.155	0.155	0.025	0.025	0.625	16	24	32	41	0	0	0	0	241	99	62	248	2480
ANWR	UPLAND25	ANU25T4	ANU25T4P1	N	2014	GROWING	2014	3	OCT	136	62	60	54	0.38	0.025	0.155	0.025	0.38	47	42	55	46	39	0	0	35	93	56	19	76	760
ANWR	UPLAND25	ANU25T4	ANU25T4P2	N	2014	GROWING	2014	3	OCT	99	109	47	62	0.155	0.155	0.38	0.025	0.625	36	30	27	49	93	41	74	77	140	92	55	220	2200
ANWR	UPLAND25	ANU25T4	ANU25T4P3	N	2014	GROWING	2014	3	OCT	48	0	18	0	0.025	0.155	0.025	0.025	0.975	7	0	9	0	0	0	0	0	319	211	174	696	6960
ANWR	UPLAND25	ANU25T4	ANU25T4P4	N	2014	GROWING	2014	3	OCT	59	91	42	76	0.155	0.025	0.38	0.025	0.38	27	21	34	0	0	47	50	46	100	55	18	72	720
ANWR	UPLAND25	ANU25T4	ANU25T4P5	N	2014	GROWING	2014	3	OCT	86	85	41	46	0.155	0.025	0.625	0.025	0.38	40	40	29	36	79	65	0	0	95	50	13	52	520
ANWR	UPLAND25	ANU25T5	ANU25T5P1	N	2014	GROWING	2014	3	OCT	68	37	18	15	0.025	0.025	0.155	0.38	0.625	18	30	0	27	67	35	0	0	150	102	65	260	2600
ANWR	UPLAND25	ANU25T5	ANU25T5P2	N	2014	GROWING	2014	3	OCT	73	0	54	0	0.155	0.155	0.025	0.025	0.85	36	7	9	40	0	0	0	0	129	71	34	136	1360
ANWR	UPLAND25	ANU25T5	ANU25T5P3	N	2014	GROWING	2014	3	OCT	64	0	37	0	0.38	0.025	0.025	0.025	0.625	37	29	0	19	0	0	0	0	96	60	23	92	920
ANWR	UPLAND25	ANU25T5	ANU25T5P4	N	2014	GROWING	2014	3	OCT	41	82	27	39	0.155	0.025	0.025	0.155	0.625	17	44	40	37	56	40	0	56	36
ANWR	UPLAND25	ANU25T5	ANU25T5P5	N	2014	GROWING	2014	3	OCT	51	64	50	55	0.025	0.155	0.38	0.025	0.85	54	45	0	66	63	0	0	0	130	55	18	72	720
ANWR	UPLAND25	ANU25T6	ANU25T6P1	N	2014	GROWING	2014	3	OCT	35	28	32	18	0.025	0.025	0.155	0.38	0.625	0	24	30	0	14	10	29	0	129	80	43	172	1720
ANWR	UPLAND25	ANU25T6	ANU25T6P2	N	2014	GROWING	2014	3	OCT	0	53	0	47	0.025	0.025	0.155	0.025	0.85	0	0	29	0	0	4	0	0	86	56	19	76	760
ANWR	UPLAND25	ANU25T6	ANU25T6P3	N	2014	GROWING	2014	3	OCT	93	0	51	0	0.155	0.025	0.025	0.025	0.85	14	90	56	12	0	0	42	0	109	59	22	88	880
ANWR	UPLAND25	ANU25T6	ANU25T6P4	N	2014	GROWING	2014	3	OCT	53	0	29	0	0.155	0.155	0.025	0.025	0.85	34	22	22	29	0	0	0	0	147	72	35	140	1400
ANWR	UPLAND25	ANU25T6	ANU25T6P5	N	2014	GROWING	2014	3	OCT	34	0	34	0	0.025	0.025	0.025	0.025	0.975	0	26	0	0	0	0	0	0	43
ANWR	UPLAND25	ANU25T7	ANU25T7P1	N	2014	GROWING	2014	3	OCT	84	39	29	30	0.155	0.025	0.38	0.025	0.625	20	34	9	80	0	0	14	28	165	89	52	208	2080
ANWR	UPLAND25	ANU25T7	ANU25T7P2	N	2014	GROWING	2014	3	OCT	37	61	29	36	0.155	0.025	0.155	0.025	0.625	12	31	33	19	0	37	34	0	189	112	75	300	3000
ANWR	UPLAND25	ANU25T7	ANU25T7P3	N	2014	GROWING	2014	3	OCT	53	73	53	59	0.025	0.025	0.85	0.025	0.38	36	43	22	30	70	68	50	62	70	47	10	40	400
ANWR	UPLAND25	ANU25T7	ANU25T7P4	N	2014	GROWING	2014	3	OCT	84	49	18	40	0.025	0.025	0.155	0.025	0.975	45	19	0	45	0	37	0	28	71	47	10	40	400
ANWR	UPLAND25	ANU25T7	ANU25T7P5	N	2014	GROWING	2014	3	OCT	46	61	46	54	0.025	0.025	0.155	0.025	0.85	12	0	12	49	0	0	0	42	103	62	25	100	1000
ANWR	UPLAND25	ANU25T8	ANU25T8P1	N	2014	GROWING	2014	3	OCT	39	0	27	0	0.155	0.025	0.025	0.025	0.85	15	20	0	30	0	0	0	0	264	103	66	264	2640
ANWR	UPLAND25	ANU25T8	ANU25T8P2	N	2014	GROWING	2014	3	OCT	32	0	29	0	0.155	0.025	0.025	0.025	0.85	23	7	14	19	0	0	0	0	224	88	51	204	2040
ANWR	UPLAND25	ANU25T8	ANU25T8P3	N	2014	GROWING	2014	3	OCT	44	0	37	0	0.155	0.025	0.025	0.025	0.85	21	0	0	27	0	0	0	0	291	121	84	336	3360
ANWR	UPLAND25	ANU25T8	ANU25T8P4	N	2014	GROWING	2014	3	OCT	101	0	27	0	0.155	0.155	0.025	0.025	0.625	29	72	35	34	0	0	0	0	141	59	22	88	880
ANWR	UPLAND25	ANU25T8	ANU25T8P5	N	2014	GROWING	2014	3	OCT	0	0	0	0	0.025	0.025	0.025	0.025	0.975	0	0	0	0	0	0	0	0	0	0
ANWR	TATTON6	ANT6T1	ANT6T1P1	N	2014	DORMANT	2014	8	OCT	65	0	43	0	0.85	0.025	0.025	0.025	0.025	43	26	39	54	0	0	0	0	244	122	85	340	3400
ANWR	TATTON6	ANT6T1	ANT6T1P2	N	2014	DORMANT	2014	8	OCT	74	0	39	0	0.85	0.025	0.025	0.025	0.155	50	40	43	31	0	0	0	0	257	125	88	352	3520
ANWR	TATTON6	ANT6T1	ANT6T1P3	N	2014	DORMANT	2014	8	OCT	44	0	37	0	0.85	0.025	0.025	0.025	0.155	41	20	47	39	0	0	0	0	259	122	85	340	3400
ANWR	TATTON6	ANT6T1	ANT6T1P4	N	2014	DORMANT	2014	8	OCT	84	0	46	0	0.155	0.625	0.025	0.025	0.025	59	47	41	36	0	0	0	0	221	105	68	272	2720
ANWR	TATTON6	ANT6T1	ANT6T1P5	N	2014	DORMANT	2014	8	OCT	79	0	36	0	0.85	0.155	0.025	0.025	0.025	31	36	39	18	0	0	0	0	283	141	104	416	4160
ANWR	TATTON6	ANT6T2	ANT6T2P1	N	2014	DORMANT	2014	8	OCT	84	0	45	0	0.38	0.155	0.025	0.025	0.38	47	21	70	43	0	0	0	0	333	183	146	584	5840
ANWR	TATTON6	ANT6T2	ANT6T2P2	N	2014	DORMANT	2014	8	OCT	99	0	38	0	0.85	0.025	0.025	0.025	0.155	43	53	47	54	0	0	0	0	248	134	97	388	3880
ANWR	TATTON6	ANT6T2	ANT6T2P3	N	2014	DORMANT	2014	8	OCT	79	0	54	0	0.38	0.38	0.025	0.025	0.155	53	26	37	30	0	0	0	0	261	135	98	392	3920
ANWR	TATTON6	ANT6T2	ANT6T2P4	N	2014	DORMANT	2014	8	OCT	57	0	26	0	0.975	0.025	0.025	0.025	0.025	7	12	28	21	5	0	21	0	263	135	98	392	3920
ANWR	TATTON6	ANT6T2	ANT6T2P5	N	2014	DORMANT	2014	8	OCT	112	0	47	0	0.975	0.025	0.025	0.025	0.155	49	43	85	46	39	0	0	7	479	189	152	608	6080
ANWR	TATTON6	ANT6T3	ANT6T3P1	N	2014	DORMANT	2014	8	OCT	109	0	43	0	0.38	0.025	0.025	0.025	0.155	75	67	93	76	0	16	17	40	195	101	64	256	2560
ANWR	TATTON6	ANT6T3	ANT6T3P2	N	2014	DORMANT	2014	8	OCT	91	0	41	0	0.625	0.38	0.025	0.025	0.025	56	81	37	52	24	0	0	21	170	87	50	200	2000
ANWR	TATTON6	ANT6T3	ANT6T3P3	N	2014	DORMANT	2014	8	OCT	116	0	49	0	0.38	0.38	0.025	0.025	0.155	85	37	30	77	0	21	18	31	165	87	50	200	2000
ANWR	TATTON6	ANT6T3	ANT6T3P4	N	2014	DORMANT	2014	8	OCT	104	0	61	0	0.155	0.625	0.025	0.025	0.38	55	48	41	52	26	25	25	0	204	106	69	276	2760
ANWR	TATTON6	ANT6T3	ANT6T3P5	N	2014	DORMANT	2014	8	OCT	86	0	35	0	0.38	0.38	0.025	0.025	0.155	37	65	52	36	18	29	47	30	397	186	149	596	5960
ANWR	TATTON6	ANT6T4	ANT6T4P1	N	2014	DORMANT	2014	8	OCT	106	0	54	0	0.38	0.025	0.025	0.025	0.625	43	70	45	75	59	7	0	44	306	156	119	476	4760
ANWR	TATTON6	ANT6T4	ANT6T4P2	N	2014	DORMANT	2014	8	OCT	97	0	51	0	0.85	0.025	0.025	0.025	0.025	71	51	61	50	0	14	0	0	177	95	58	232	2320
ANWR	TATTON6	ANT6T4	ANT6T4P3	N	2014	DORMANT	2014	8	OCT	65	0	34	0	0.85	0.025	0.025	0.025	0.38	26	30	31	55	18	0	7	21	283	142	105	420	4200
ANWR	TATTON6	ANT6T4	ANT6T4P4	N	2014	DORMANT	2014	8	OCT	91	0	37	0	0.625	0.025	0.025	0.025	0.38	67	12	74	80	18	25	20	12	207	113	76	304	3040
ANWR	TATTON6	ANT6T4	ANT6T4P5	N	2014	DORMANT	2014	8	OCT	123	0	47	0	0.625	0.025	0.025	0.025	0.38	123	18	0	75	12	46	0	0	271	141	104	416	4160
ANWR	TATTON6	ANT6T5	ANT6T5P1	N	2014	DORMANT	2014	8	OCT	83	0	34	0	0.85	0.155	0.025	0.025	0.025	21	49	37	27	0	32	0	0	248	104	67	268	2680
ANWR	TATTON6	ANT6T5	ANT6T5P2	N	2014	DORMANT	2014	8	OCT	107	0	52	0	0.155	0.85	0.025	0.025	0.025	50	69	62	50	24	0	0	31	237	113	76	304	3040
ANWR	TATTON6	ANT6T5	ANT6T5P3	N	2014	DORMANT	2014	8	OCT	91	0	41	0	0.85	0.155	0.025	0.025	0.155	27	73	44	70	22	0	26	0	248	134	97	388	3880
ANWR	TATTON6	ANT6T5	ANT6T5P4	N	2014	DORMANT	2014	8	OCT	114	0	76	0	0.85	0.155	0.025	0.025	0.155	63	72	111	60	47	30	40	34	266	132	95	380	3800
ANWR	TATTON6	ANT6T5	ANT6T5P5	N	2014	DORMANT	2014	8	OCT	127	0	93	0	0.625	0.155	0.025	0.025	0.155	89	101	81	76	7	27	18	12	222	95	58	232	2320
ANWR	TATTON6	ANT6T6	ANT6T6P1	N	2014	DORMANT	2014	8	OCT	96	75	0	4	0.625	0.025	0.025	0.025	0.38	67	79	46	63	32	0	0	39	126	76	39	156	1560
ANWR	TATTON6	ANT6T6	ANT6T6P2	N	2014	DORMANT	2014	8	OCT	96	0	42	0	0.625	0.025	0.025	0.025	0.38	40	59	94	53	7	26	31	0	350	170	133	532	5320
ANWR	TATTON6	ANT6T6	ANT6T6P3	N	2014	DORMANT	2014	8	OCT	86	0	63	0	0.38	0.38	0.025	0.025	0.155	50	54	39	47	24	35	30	37	251	133	96	384	3840
ANWR	TATTON6	ANT6T6	ANT6T6P4	N	2014	DORMANT	2014	8	OCT	81	0	49	0	0.85	0.025	0.025	0.025	0.155	54	49	42	50	0	38	31	0	165	82	45	180	1800
ANWR	TATTON6	ANT6T6	ANT6T6P5	N	2014	DORMANT	2014	8	OCT	109	0	38	0	0.625	0.025	0.025	0.025	0.38	22	18	26	49	51	0	0	29	120	69	32	128	1280
ANWR	TATTON6	ANT6T7	ANT6T7P1	N	2014	DORMANT	2014	8	OCT	59	0	37	0	0.85	0.025	0.025	0.025	0.025	40	27	29	41	0	0	0	0	122	70	33	132	1320
ANWR	TATTON6	ANT6T7	ANT6T7P2	N	2014	DORMANT	2014	8	OCT	78	0	31	0	0.85	0.025	0.025	0.025	0.155	41	54	36	30	12	14	18	0	159	75	38	152	1520
ANWR	TATTON6	ANT6T7	ANT6T7P3	N	2014	DORMANT	2014	8	OCT	94	0	71	0	0.975	0.155	0.025	0.025	0.155	83	80	74	41	9	12	24	11	138	77	40	160	1600
ANWR	TATTON6	ANT6T7	ANT6T7P4	N	2014	DORMANT	2014	8	OCT	71	0	28	0	0.625	0.155	0.025	0.025	0.155	41	10	30	36	0	6	0	17	181	76	39	156	1560
ANWR	TATTON6	ANT6T7	ANT6T7P5	N	2014	DORMANT	2014	8	OCT	84	0	41	0	0.85	0.025	0.025	0.025	0.38	30	32	21	19	18	9	14	0	172	93	56	224	2240
ANWR	TATTON6	ANT6T8	ANT6T8P1	N	2014	DORMANT	2014	8	OCT	83	0	26	0	0.625	0.38	0.025	0.025	0.155	28	9	16	20	0	0	0	0	473	187	150	600	6000
ANWR	TATTON6	ANT6T8	ANT6T8P2	N	2014	DORMANT	2014	8	OCT	50	0	46	0	0.85	0.025	0.025	0.025	0.155	29	12	33	45	0	0	0	0	116	52	15	60	600
ANWR	TATTON6	ANT6T8	ANT6T8P3	N	2014	DORMANT	2014	8	OCT	74	0	31	0	0.85	0.025	0.025	0.025	0.155	41	30	34	28	0	0	0	0	263	109	72	288	2880
ANWR	TATTON6	ANT6T8	ANT6T8P4	N	2014	DORMANT	2014	8	OCT	161	0	35	0	0.155	0.025	0.025	0.025	0.85	127	100	35	31	0	0	0	0	278	118	81	324	3240
ANWR	TATTON6	ANT6T8	ANT6T8P5	N	2014	DORMANT	2014	8	OCT	53	0	29	0	0.38	0.025	0.025	0.025	0.625	47	53	38	31	0	0	0	0	287	103	66	264	2640
ANWR	TATTON4	ANT4T1	ANT4T1P1	N	2012	DORMANT	2014	30	OCT	73	0	41	0	0.625	0.155	0.025	0.155	0.025	26	31	41	43	3	29	27	0	161	65	28	112	1120
ANWR	TATTON4	ANT4T1	ANT4T1P2	N	2012	DORMANT	2014	30	OCT	51	0	29	0	0.155	0.625	0.025	0.155	0.155	46	31	24	42	7	8	11	25	256	105	68	272	2720
ANWR	TATTON4	ANT4T1	ANT4T1P3	N	2012	DORMANT	2014	30	OCT	61	0	29	0	0.155	0.625	0.025	0.155	0.155	43	21	18	40	22	10	20	31	198	91	54	216	2160
ANWR	TATTON4	ANT4T1	ANT4T1P4	N	2012	DORMANT	2014	30	OCT	56	0	25	0	0.155	0.625	0.025	0.025	0.38	36	18	19	31	0	0	0	0	143	68	31	124	1240
ANWR	TATTON4	ANT4T1	ANT4T1P5	N	2012	DORMANT	2014	30	OCT	49	122	17	117	0.025	0.975	0.025	0.025	0.025	31	7	45	123	0	3	30	10	141	61	24	96	960
ANWR	TATTON4	ANT4T2	ANT4T2P1	N	2012	DORMANT	2014	30	OCT	56	0	31	0	0.025	0.38	0.025	0.155	0.625	34	39	28	32	7	12	12	0	168	76	39	156	1560
ANWR	TATTON4	ANT4T2	ANT4T2P2	N	2012	DORMANT	2014	30	OCT	69	0	31	0	0.85	0.025	0.025	0.155	0.38	18	18	24	20	22	7	16	30	174	82	45	180	1800
ANWR	TATTON4	ANT4T2	ANT4T2P3	N	2012	DORMANT	2014	30	OCT	49	0	18	0	0.625	0.38	0.025	0.155	0.155	30	36	38	30	0	40	39	18	86	56	19	76	760
ANWR	TATTON4	ANT4T2	ANT4T2P4	N	2012	DORMANT	2014	30	OCT	41	0	9	0	0.155	0.625	0.025	0.38	0.155	15	18	6	2	3	21	0	29	81	49	12	48	480
ANWR	TATTON4	ANT4T2	ANT4T2P5	N	2012	DORMANT	2014	30	OCT	49	0	21	0	0.625	0.38	0.025	0.625	0.155	41	21	26	37	12	14	11	6	171	101	64	256	2560
ANWR	TATTON4	ANT4T3	ANT4T3P1	N	2012	DORMANT	2014	30	OCT	87	0	19	0	0.85	0.025	0.025	0.025	0.155	24	0	31	30	14	10	6	0	310	137	100	400	4000
ANWR	TATTON4	ANT4T3	ANT4T3P2	N	2012	DORMANT	2014	30	OCT	62	0	27	0	0.625	0.155	0.025	0.025	0.025	24	15	19	31	22	29	16	24	138	75	38	152	1520
ANWR	TATTON4	ANT4T3	ANT4T3P3	N	2012	DORMANT	2014	30	OCT	48	0	19	0	0.85	0.155	0.025	0.025	0.025	19	12	7	14	0	29	0	14	229	111	74	296	2960
ANWR	TATTON4	ANT4T3	ANT4T3P4	N	2012	DORMANT	2014	30	OCT	43	0	14	0	0.85	0.155	0.025	0.025	0.025	14	10	10	6	0	0	3	27	103	66	29	116	1160
ANWR	TATTON4	ANT4T3	ANT4T3P5	N	2012	DORMANT	2014	30	OCT	34	0	20	0	0.155	0.625	0.025	0.025	0.025	22	18	20	23	6	14	12	20	109	58	21	84	840
ANWR	TATTON4	ANT4T4	ANT4T4P1	N	2012	DORMANT	2014	30	OCT	59	0	21	0	0.38	0.625	0.025	0.025	0.155	41	26	18	16	24	12	11	3	191	103	66	264	2640
ANWR	TATTON4	ANT4T4	ANT4T4P2	N	2012	DORMANT	2014	30	OCT	72	0	32	0	0.025	0.85	0.025	0.025	0.025	49	37	41	51	12	40	26	15	244	128	91	364	3640
ANWR	TATTON4	ANT4T4	ANT4T4P3	N	2012	DORMANT	2014	30	OCT	84	0	32	0	0.38	0.625	0.025	0.38	0.38	79	46	37	54	32	7	0	25	360	166	129	516	5160
ANWR	TATTON4	ANT4T4	ANT4T4P4	N	2012	DORMANT	2014	30	OCT	108	0	81	0	0.025	0.975	0.025	0.025	0.155	91	90	83	85	57	78	62	54	329	156	119	476	4760
ANWR	TATTON4	ANT4T4	ANT4T4P5	N	2012	DORMANT	2014	30	OCT	116	0	89	0	0.025	0.975	0.025	0.625	0.025	86	86	90	71	61	69	65	57	305	157	120	480	4800
ANWR	TATTON4	ANT4T5	ANT4T5P1	N	2012	DORMANT	2014	30	OCT	46	0	27	0	0.155	0.625	0.025	0.025	0.155	25	27	21	39	19	18	6	10	145	73	36	144	1440
ANWR	TATTON4	ANT4T5	ANT4T5P2	N	2012	DORMANT	2014	30	OCT	51	0	21	0	0.025	0.625	0.025	0.025	0.155	22	29	31	21	3	12	6	0	120	62	25	100	1000
ANWR	TATTON4	ANT4T5	ANT4T5P3	N	2012	DORMANT	2014	30	OCT	77	0	42	0	0.025	0.85	0.025	0.025	0.155	26	37	40	21	10	0	30	26	226	113	76	304	3040
ANWR	TATTON4	ANT4T5	ANT4T5P4	N	2012	DORMANT	2014	30	OCT	51	0	17	0	0.025	0.85	0.025	0.38	0.155	14	15	12	6	0	15	3	0	229	108	71	284	2840
ANWR	TATTON4	ANT4T5	ANT4T5P5	N	2012	DORMANT	2014	30	OCT	36	0	20	0	0.38	0.85	0.025	0.155	0.025	17	10	10	24	0	0	0	0	152	79	42	168	1680
ANWR	TATTON4	ANT4T6	ANT4T6P1	N	2012	DORMANT	2014	30	OCT	77	0	28	0	0.625	0.155	0.025	0.38	0.155	45	31	37	22	6	18	54	10	207	107	70	280	2800
ANWR	TATTON4	ANT4T6	ANT4T6P2	N	2012	DORMANT	2014	30	OCT	60	0	26	0	0.625	0.38	0.025	0.38	0.025	42	31	29	49	18	14	12	20	169	105	68	272	2720
ANWR	TATTON4	ANT4T6	ANT4T6P3	N	2012	DORMANT	2014	30	OCT	54	0	20	0	0.625	0.155	0.025	0.155	0.025	29	25	40	31	15	18	15	15	207	122	85	340	3400
ANWR	TATTON4	ANT4T6	ANT4T6P4	N	2012	DORMANT	2014	30	OCT	106	0	67	0	0.025	0.85	0.025	0.38	0.025	79	61	60	64	41	31	50	39	166	86	49	196	1960
ANWR	TATTON4	ANT4T6	ANT4T6P5	N	2012	DORMANT	2014	30	OCT	97	0	42	0	0.625	0.155	0.025	0.38	0.025	40	51	61	53	12	42	36	28	272	153	116	464	4640
ANWR	TATTON4	ANT4T7	ANT4T7P1	N	2012	DORMANT	2014	30	OCT	61	0	52	0	0.025	0.155	0.155	0.625	0.025	34	50	14	31	12	3	15	7	131	61	24	96	960
ANWR	TATTON4	ANT4T7	ANT4T7P2	N	2012	DORMANT	2014	30	OCT	112	0	43	0	0.025	0.155	0.155	0.38	0.025	51	27	71	83	18	22	28	0	186	96	59	236	2360
ANWR	TATTON4	ANT4T7	ANT4T7P3	N	2012	DORMANT	2014	30	OCT	71	0	23	0	0.025	0.155	0.38	0.85	0.025	12	27	22	35	3	11	20	0	260	112	75	300	3000
ANWR	TATTON4	ANT4T7	ANT4T7P4	N	2012	DORMANT	2014	30	OCT	44	0	23	0	0.975	0.025	0.025	0.625	0.025	32	36	29	28	41	21	18	0	157	76	39	156	1560
ANWR	TATTON4	ANT4T7	ANT4T7P5	N	2012	DORMANT	2014	30	OCT	40	0	26	0	0.975	0.025	0.025	0.625	0.025	36	39	28	29	7	0	18	10	197	101	64	256	2560
ANWR	TATTON4	ANT4T8	ANT4T8P1	N	2012	DORMANT	2014	30	OCT	47	89	39	0	0.155	0.38	0.025	0.155	0.38	69	37	32	81	61	12	0	21	226	103	66	264	2640
ANWR	TATTON4	ANT4T8	ANT4T8P2	N	2012	DORMANT	2014	30	OCT	51	120	32	41	0.155	0.625	0.025	0.155	0.025	31	35	39	47	27	50	21	76	398	185	148	592	5920
ANWR	TATTON4	ANT4T8	ANT4T8P3	N	2012	DORMANT	2014	30	OCT	49	79	40	61	0.38	0.625	0.025	0.38	0.025	47	32	39	30	19	24	38	17	339	146	109	436	4360
ANWR	TATTON4	ANT4T8	ANT4T8P4	N	2012	DORMANT	2014	30	OCT	83	0	67	0	0.025	0.85	0.025	0.625	0.025	73	63	49	71	28	32	35	30	171	83	46	184	1840
ANWR	TATTON4	ANT4T8	ANT4T8P5	N	2012	DORMANT	2014	30	OCT	83	0	54	0	0.025	0.85	0.025	0.38	0.025	61	64	33	62	42	30	20	35	689	326	289	1156	11560
ANWR	TATTON16	ANT16T1	ANT16T1P1	N	2013	GROWING	2015	16	FEB	55	0	45	0	0.85	0.025	0.025	0.025	0.025	0	37	40	31	36	0	0	0	180	124	87	348	3480
ANWR	TATTON16	ANT16T1	ANT16T1P2	N	2013	GROWING	2015	16	FEB	44	0	40	0	0.85	0.025	0.025	0.025	0.025	31	27	0	35	0	0	26	0	178	133	96	384	3840
ANWR	TATTON16	ANT16T1	ANT16T1P3	N	2013	GROWING	2015	16	FEB	57	0	38	0	0.625	0.025	0.025	0.025	0.155	0	32	31	27	35	0	0	0	260	161	124	496	4960
ANWR	TATTON16	ANT16T1	ANT16T1P4	N	2013	GROWING	2015	16	FEB	60	0	40	0	0.85	0.025	0.025	0.025	0.025	36	23	20	14	0	0	0	0	314	227	190	760	7600
ANWR	TATTON16	ANT16T1	ANT16T1P5	N	2013	GROWING	2015	16	FEB	49	0	40	0	0.625	0.025	0.025	0.025	0.155	23	0	18	12	0	35	0	0	259	177	140	560	5600
ANWR	TATTON16	ANT16T2	ANT16T2P1	N	2013	GROWING	2015	16	FEB	59	0	44	0	0.975	0.025	0.025	0.025	0.025	0	0	15	23	25	42	0	0	239	182	145	580	5800
ANWR	TATTON16	ANT16T2	ANT16T2P2	N	2013	GROWING	2015	16	FEB	51	0	40	0	0.625	0.025	0.025	0.025	0.155	0	35	0	24	27	0	18	0	227	177	140	560	5600
ANWR	TATTON16	ANT16T2	ANT16T2P3	N	2013	GROWING	2015	16	FEB	54	0	40	0	0.85	0.025	0.025	0.025	0.025	36	45	36	23	0	0	0	0	262	197	160	640	6400
ANWR	TATTON16	ANT16T2	ANT16T2P4	N	2013	GROWING	2015	16	FEB	38	0	30	0	0.38	0.155	0.025	0.025	0.025	0	17	12	0	31	0	0	19	241	185	148	592	5920
ANWR	TATTON16	ANT16T2	ANT16T2P5	N	2013	GROWING	2015	16	FEB	49	0	45	0	0.38	0.155	0.025	0.025	0.025	0	0	16	21	20	24	0	0	141	101	64	256	2560
ANWR	TATTON16	ANT16T3	ANT16T3P1	N	2013	GROWING	2015	16	FEB	70	0	35	0	0.85	0.025	0.025	0.025	0.025	27	0	0	10	0	31	45	0	249	160	123	492	4920
ANWR	TATTON16	ANT16T3	ANT16T3P2	N	2013	GROWING	2015	16	FEB	49	0	45	0	0.85	0.025	0.025	0.025	0.025	36	0	0	0	0	40	37	45	205	142	105	420	4200
ANWR	TATTON16	ANT16T3	ANT16T3P3	N	2013	GROWING	2015	16	FEB	52	0	45	0	0.85	0.025	0.025	0.025	0.025	0	0	0	35	35	41	38	0	168	122	85	340	3400
ANWR	TATTON16	ANT16T3	ANT16T3P4	N	2013	GROWING	2015	16	FEB	53	0	48	0	0.625	0.025	0.025	0.025	0.025	0	0	0	30	31	49	20	0	187	129	92	368	3680
ANWR	TATTON16	ANT16T3	ANT16T3P5	N	2013	GROWING	2015	16	FEB	74	0	45	0	0.85	0.025	0.025	0.025	0.025	0	27	25	0	41	0	0	39	194	143	106	424	4240
ANWR	TATTON16	ANT16T4	ANT16T4P1	N	2013	GROWING	2015	16	FEB	45	0	40	0	0.38	0.025	0.025	0.025	0.155	9	21	20	16	0	0	0	0	234	174	137	548	5480
ANWR	TATTON16	ANT16T4	ANT16T4P2	N	2013	GROWING	2015	16	FEB	42	0	35	0	0.85	0.025	0.025	0.025	0.025	0	24	19	0	24	0	0	29	114	83	46	184	1840
ANWR	TATTON16	ANT16T4	ANT16T4P3	N	2013	GROWING	2015	16	FEB	43	0	40	0	0.975	0.025	0.025	0.025	0.025	0	26	30	20	29	30	0	15	253	177	140	560	5600
ANWR	TATTON16	ANT16T4	ANT16T4P4	N	2013	GROWING	2015	16	FEB	51	0	40	0	0.85	0.025	0.025	0.025	0.025	0	0	24	0	44	26	0	17	243	185	148	592	5920
ANWR	TATTON16	ANT16T4	ANT16T4P5	N	2013	GROWING	2015	16	FEB	62	0	50	0	0.85	0.025	0.025	0.025	0.025	30	0	31	39	0	20	0	0	251	187	150	600	6000
ANWR	TATTON16	ANT16T5	ANT16T5P1	N	2013	GROWING	2015	16	FEB	44	0	23	0	0.625	0.155	0.025	0.025	0.025	7	8	3	14	34	32	35	39	169	126	89	356	3560
ANWR	TATTON16	ANT16T5	ANT16T5P2	N	2013	GROWING	2015	16	FEB	46	0	29	0	0.625	0.155	0.025	0.025	0.155	31	29	15	18	29	24	26	25	283	209	172	688	6880
ANWR	TATTON16	ANT16T5	ANT16T5P3	N	2013	GROWING	2015	16	FEB	38	81	29	55	0.85	0.155	0.025	0.025	0.025	25	27	7	20	30	24	15	49	256	177	140	560	5600
ANWR	TATTON16	ANT16T5	ANT16T5P4	N	2013	GROWING	2015	16	FEB	51	0	32	0	0.85	0.155	0.025	0.025	0.025	41	40	26	28	39	25	29	28	246	177	140	560	5600
ANWR	TATTON16	ANT16T5	ANT16T5P5	N	2013	GROWING	2015	16	FEB	70	0	31	0	0.85	0.155	0.025	0.025	0.025	31	26	34	41	35	27	32	70	258	191	154	616	6160
ANWR	TATTON16	ANT16T6	ANT16T6P1	N	2013	GROWING	2015	16	FEB	46	0	31	0	0.625	0.025	0.025	0.025	0.155	39	29	22	26	31	28	25	29	200	149	112	448	4480
ANWR	TATTON16	ANT16T6	ANT16T6P2	N	2013	GROWING	2015	16	FEB	41	0	32	0	0.85	0.025	0.025	0.025	0.025	25	31	29	28	32	40	30	28	268	187	150	600	6000
ANWR	TATTON16	ANT16T6	ANT16T6P3	N	2013	GROWING	2015	16	FEB	46	0	28	0	0.625	0.155	0.025	0.025	0.155	28	0	18	20	40	31	19	30	194	140	103	412	4120
ANWR	TATTON16	ANT16T6	ANT16T6P4	N	2013	GROWING	2015	16	FEB	93	0	40	0	0.975	0.025	0.025	0.025	0.025	40	32	35	28	59	51	70	56	475	333	296	1184	11840
ANWR	TATTON16	ANT16T6	ANT16T6P5	N	2013	GROWING	2015	16	FEB	49	0	31	0	0.85	0.025	0.025	0.025	0.155	30	28	17	5	35	30	37	36	202	154	117	468	4680
ANWR	TATTON16	ANT16T7	ANT16T7P1	N	2013	GROWING	2015	16	FEB	51	0	28	0	0.625	0.025	0.025	0.025	0.155	18	30	32	29	35	27	21	30	240	169	132	528	5280
ANWR	TATTON16	ANT16T7	ANT16T7P2	N	2013	GROWING	2015	16	FEB	41	0	19	0	0.625	0.025	0.025	0.025	0.155	29	18	31	37	37	19	25	27	225	151	114	456	4560
ANWR	TATTON16	ANT16T7	ANT16T7P3	N	2013	GROWING	2015	16	FEB	46	31	28	31	0.85	0.025	0.025	0.025	0.155	29	31	40	33	25	30	35	18	279	187	150	600	6000
ANWR	TATTON16	ANT16T7	ANT16T7P4	N	2013	GROWING	2015	16	FEB	41	0	33	0	0.625	0.025	0.155	0.025	0.38	40	15	12	34	20	14	11	36	174	119	82	328	3280
ANWR	TATTON16	ANT16T7	ANT16T7P5	N	2013	GROWING	2015	16	FEB	51	31	23	30	0.625	0.025	0.025	0.025	0.155	19	24	20	30	32	30	30	34	242	161	124	496	4960
ANWR	TATTON16	ANT16T8	ANT16T8P1	N	2013	GROWING	2015	16	FEB	88	50	80	76	0.025	0.625	0.025	0.155	0.625	71	60	68	70	57	12	65	50	1099	642	605	2420	24200
ANWR	TATTON16	ANT16T8	ANT16T8P2	N	2013	GROWING	2015	16	FEB	58	71	30	47	0.155	0.85	0.025	0.155	0.155	40	39	34	55	40	29	41	41	755	458	421	1684	16840
ANWR	TATTON16	ANT16T8	ANT16T8P3	N	2013	GROWING	2015	16	FEB	47	0	32	0	0.85	0.025	0.025	0.025	0.155	20	27	27	18	25	26	19	18	431	298	261	1044	10440
ANWR	TATTON16	ANT16T8	ANT16T8P4	N	2013	GROWING	2015	16	FEB	53	0	38	0	0.85	0.155	0.025	0.025	0.025	38	21	26	30	50	19	29	34	467	321	284	1136	11360
ANWR	TATTON16	ANT16T8	ANT16T8P5	N	2013	GROWING	2015	16	FEB	49	0	29	0	0.38	0.025	0.025	0.025	0.625	30	30	29	22	20	28	0	40	327	192	155	620	6200
ANWR	CRANE14	ANC14T1	ANC14T1P1	N	2013	DORMANT	2015	25	FEB	114	0	72	0	0.975	0.025	0.025	0.025	0.025	45	35	55	37	0	0	0	0	74	48	11	44	440
ANWR	CRANE14	ANC14T1	ANC14T1P2	N	2013	DORMANT	2015	25	FEB	99	0	27	0	0.975	0.025	0.025	0.025	0.025	60	48	50	62	0	0	0	0	150	101	64	256	2560
ANWR	CRANE14	ANC14T1	ANC14T1P3	N	2013	DORMANT	2015	25	FEB	124	0	111	0	0.975	0.025	0.025	0.025	0.025	20	16	52	45	0	0	0	0		82	45	180	1800
ANWR	CRANE14	ANC14T1	ANC14T1P4	N	2013	DORMANT	2015	25	FEB	96	0	67	0	0.975	0.025	0.025	0.025	0.025	65	32	19	42	0	0	0	0	223	154	117	468	4680
ANWR	CRANE14	ANC14T1	ANC14T1P5	N	2013	DORMANT	2015	25	FEB	66	0	52	0	0.975	0.025	0.025	0.025	0.025	72	41	62	70	0	0	0	0	331	248	211	844	8440
ANWR	CRANE14	ANC14T2	ANC14T2P1	N	2013	DORMANT	2015	25	FEB	91	0	77	0	0.975	0.025	0.025	0.025	0.025	35	0	0	0	14	35	25	20	191	140	103	412	4120
ANWR	CRANE14	ANC14T2	ANC14T2P2	N	2013	DORMANT	2015	25	FEB	61	0	29	0	0.85	0.025	0.025	0.025	0.025	0	0	40	0	46	38	62	19	134	87	50	200	2000
ANWR	CRANE14	ANC14T2	ANC14T2P3	N	2013	DORMANT	2015	25	FEB	63	53	27	32	0.975	0.025	0.025	0.025	0.025	0	15	10	0	35	30	0	50	257	182	145	580	5800
ANWR	CRANE14	ANC14T2	ANC14T2P4	N	2013	DORMANT	2015	25	FEB	56	51	22	45	0.38	0.155	0.025	0.155	0.025	0	0	0	7	45	42	31	0	183	140	103	412	4120
ANWR	CRANE14	ANC14T2	ANC14T2P5	N	2013	DORMANT	2015	25	FEB	59	81	44	45	0.975	0.025	0.025	0.025	0.025	12	8	9	14	71	60	0	59	193	146	109	436	4360
ANWR	CRANE14	ANC14T3	ANC14T3P1	N	2013	DORMANT	2015	25	FEB	39	0	28	0	0.975	0.025	0.025	0.025	0.025	0	0	0	0	34	36	6	30	62	47	10	40	400
ANWR	CRANE14	ANC14T3	ANC14T3P2	N	2013	DORMANT	2015	25	FEB	41	0	33	0	0.975	0.025	0.025	0.025	0.025	0	0	0	6	46	44	0	15	271	198	161	644	6440
ANWR	CRANE14	ANC14T3	ANC14T3P3	N	2013	DORMANT	2015	25	FEB	93	0	84	0	0.975	0.025	0.025	0.025	0.025	0	0	20	10	24	48	0	18	127	87	50	200	2000
ANWR	CRANE14	ANC14T3	ANC14T3P4	N	2013	DORMANT	2015	25	FEB	29	0	29	0	0.975	0.025	0.025	0.025	0.025	41	35	0	19	0	0	58	60	95	66	29	116	1160
ANWR	CRANE14	ANC14T3	ANC14T3P5	N	2013	DORMANT	2015	25	FEB	57	0	39	0	0.975	0.025	0.025	0.025	0.025	0	0	29	6	23	31	0	22	116	83	46	184	1840
ANWR	CRANE14	ANC14T4	ANC14T4P1	N	2013	DORMANT	2015	25	FEB	136	62	60	54	0.975	0.025	0.025	0.025	0.025	30	40	0	10	50	0	50	19	122	94	57	228	2280
ANWR	CRANE14	ANC14T4	ANC14T4P2	N	2013	DORMANT	2015	25	FEB	99	109	47	62	0.975	0.025	0.025	0.025	0.025	50	53	45	39	90	92	85	90	135	99	62	248	2480
ANWR	CRANE14	ANC14T4	ANC14T4P3	N	2013	DORMANT	2015	25	FEB	48	0	18	0	0.155	0.38	0.025	0.025	0.155	0	0	0	0	58	0	0	0	289	260	223	892	8920
ANWR	CRANE14	ANC14T4	ANC14T4P4	N	2013	DORMANT	2015	25	FEB	59	91	42	76	0.38	0.38	0.025	0.025	0.025	0	0	12	0	43	0	0	0	177	146	109	436	4360
ANWR	CRANE14	ANC14T4	ANC14T4P5	N	2013	DORMANT	2015	25	FEB	86	85	41	46	0.025	0.025	0.025	0.025	0.625	0	0	23	0	0	0	0	9	166	125	88	352	3520
ANWR	CRANE14	ANC14T5	ANC14T5P1	N	2013	DORMANT	2015	25	FEB	68	37	18	15	0.025	0.025	0.625	0.38	0.025	48	21	20	41	33	50	51	43	304	56	19	76	760
ANWR	CRANE14	ANC14T5	ANC14T5P2	N	2013	DORMANT	2015	25	FEB	73	0	54	0	0.025	0.025	0.85	0.38	0.025	56	0	43	54	0	22	101	40	147	113	76	304	3040
ANWR	CRANE14	ANC14T5	ANC14T5P3	N	2013	DORMANT	2015	25	FEB	64	0	37	0	0.625	0.025	0.38	0.155	0.025	52	38	25	50	71	39	24	49	223	168	131	524	5240
ANWR	CRANE14	ANC14T5	ANC14T5P4	N	2013	DORMANT	2015	25	FEB	41	82	27	39	0.625	0.025	0.38	0.155	0.025	24	22	25	25	55	30	30	42	242	177	140	560	5600
ANWR	CRANE14	ANC14T5	ANC14T5P5	N	2013	DORMANT	2015	25	FEB	51	64	50	55	0.155	0.025	0.625	0.155	0.38	35	0	0	36	60	4	0	41		155	118	472	4720
ANWR	CRANE14	ANC14T6	ANC14T6P1	N	2013	DORMANT	2015	25	FEB	35	28	32	18	0.625	0.155	0.025	0.155	0.025	14	12	10	31	45	30	45	60	372	299	262	1048	10480
ANWR	CRANE14	ANC14T6	ANC14T6P2	N	2013	DORMANT	2015	25	FEB	0	53	0	47	0.975	0.025	0.025	0.155	0.025	0	16	33	35	37	10	30	51	245	207	170	680	6800
ANWR	CRANE14	ANC14T6	ANC14T6P3	N	2013	DORMANT	2015	25	FEB	93	0	51	0	0.85	0.155	0.025	0.025	0.155	37	31	34	31	62	51	31	50	444	372	335	1340	13400
ANWR	CRANE14	ANC14T6	ANC14T6P4	N	2013	DORMANT	2015	25	FEB	53	0	29	0	0.625	0.155	0.025	0.025	0.025	19	16	30	20	54	50	12	42	282	242	205	820	8200
ANWR	CRANE14	ANC14T6	ANC14T6P5	N	2013	DORMANT	2015	25	FEB	34	0	34	0	0.38	0.155	0.025	0.025	0.155	41	5	12	39	81	37	40	48	410	298	261	1044	10440
ANWR	CRANE14	ANC14T7	ANC14T7P1	N	2013	DORMANT	2015	25	FEB	84	39	29	30	0.85	0.155	0.025	0.025	0.025	19	12	30	0	20	39	30	24	114	83	46	184	1840
ANWR	CRANE14	ANC14T7	ANC14T7P2	N	2013	DORMANT	2015	25	FEB	37	61	29	36	0.025	0.38	0.025	0.025	0.625	5	0	0	9	51	0	0	37	103	66	29	116	1160
ANWR	CRANE14	ANC14T7	ANC14T7P3	N	2013	DORMANT	2015	25	FEB	53	73	53	59	0.85	0.155	0.025	0.025	0.025	12	0	7	0	34	0	0	0	133	94	57	228	2280
ANWR	CRANE14	ANC14T7	ANC14T7P4	N	2013	DORMANT	2015	25	FEB	84	49	18	40	0.85	0.025	0.025	0.025	0.025	35	30	29	20	22	60	39	19	145	102	65	260	2600
ANWR	CRANE14	ANC14T7	ANC14T7P5	N	2013	DORMANT	2015	25	FEB	46	61	46	54	0.85	0.025	0.025	0.025	0.025	30	0	21	33	52	19	21	45	215	152	115	460	4600
ANWR	CRANE14	ANC14T8	ANC14T8P1	N	2013	DORMANT	2015	25	FEB	39	0	27	0	0.625	0.025	0.025	0.155	0.025	2	12	10	4	41	19	18	0	211	156	119	476	4760
ANWR	CRANE14	ANC14T8	ANC14T8P2	N	2013	DORMANT	2015	25	FEB	32	0	29	0	0.85	0.155	0.025	0.025	0.025	15	25	39	35	70	27	43	80	324	249	212	848	8480
ANWR	CRANE14	ANC14T8	ANC14T8P3	N	2013	DORMANT	2015	25	FEB	44	0	37	0	0.85	0.025	0.025	0.025	0.025	25	34	41	39	17	31	36	27	270	193	156	624	6240
ANWR	CRANE14	ANC14T8	ANC14T8P4	N	2013	DORMANT	2015	25	FEB	101	0	27	0	0.975	0.025	0.025	0.025	0.025	31	38	49	31	25	51	45	90	292	216	179	716	7160
ANWR	CRANE14	ANC14T8	ANC14T8P5	N	2013	DORMANT	2015	25	FEB	0	0	0	0	0.975	0.025	0.025	0.025	0.025	61	49	28	37	100	72	41	40	232	176	139	556	5560
ANWR	UPLAND25	ANU25T1	ANU25T1P1	N	2014	GROWING	2015	5	FEB	65	0	43	0	0.155	0.025	0.38	0.025	0.155	0	0	8	25	17	24	0	0	44	39	2	8	80
ANWR	UPLAND25	ANU25T1	ANU25T1P2	N	2014	GROWING	2015	5	FEB	74	0	39	0	0.155	0.025	0.025	0.155	0.155	0	0	9	0	17	0	0	0	57	47	10	40	400
ANWR	UPLAND25	ANU25T1	ANU25T1P3	N	2014	GROWING	2015	5	FEB	44	0	37	0	0.625	0.025	0.025	0.155	0.025	0	9	0	110	6	0	0	0	42	38	1	4	40
ANWR	UPLAND25	ANU25T1	ANU25T1P4	N	2014	GROWING	2015	5	FEB	84	0	46	0	0.155	0.025	0.025	0.025	0.38	0	0	0	0	6	5	0	5	69	53	16	64	640
ANWR	UPLAND25	ANU25T1	ANU25T1P5	N	2014	GROWING	2015	5	FEB	79	0	36	0	0.025	0.025	0.025	0.025	0.625	0	0	0	0	0	0	6	0	53	46	9	36	360
ANWR	UPLAND25	ANU25T2	ANU25T2P1	N	2014	GROWING	2015	5	FEB	84	0	45	0	0.025	0.025	0.025	0.025	0.85	0	0	0	2	0	5	0	0	65	50	13	52	520
ANWR	UPLAND25	ANU25T2	ANU25T2P2	N	2014	GROWING	2015	5	FEB	99	0	38	0	0.025	0.025	0.025	0.025	0.85	0	0	0	0	0	0	0	0	51	42	5	20	200
ANWR	UPLAND25	ANU25T2	ANU25T2P3	N	2014	GROWING	2015	5	FEB	79	0	54	0	0.38	0.025	0.025	0.025	0.38	0	0	0	0	0	6	5	0	45	39	2	8	80
ANWR	UPLAND25	ANU25T2	ANU25T2P4	N	2014	GROWING	2015	5	FEB	57	0	26	0	0.155	0.025	0.025	0.025	0.625	0	5	0	0	3	0	80	0	50	44	7	28	280
ANWR	UPLAND25	ANU25T2	ANU25T2P5	N	2014	GROWING	2015	5	FEB	112	0	47	0	0.38	0.025	0.025	0.025	0.38	0	0	0	0	0	30	15	26	49	42	5	20	200
ANWR	UPLAND25	ANU25T3	ANU25T3P1	N	2014	GROWING	2015	5	FEB	109	0	43	0	0.155	0.025	0.155	0.025	0.38	15	0	0	0	0	0	0	0	78	62	25	100	1000
ANWR	UPLAND25	ANU25T3	ANU25T3P2	N	2014	GROWING	2015	5	FEB	91	0	41	0	0.025	0.025	0.025	0.025	0.85	0	0	0	0	5	0	0	6	70	50	13	52	520
ANWR	UPLAND25	ANU25T3	ANU25T3P3	N	2014	GROWING	2015	5	FEB	116	0	49	0	0.38	0.025	0.025	0.025	0.155	9	0	0	0	0	8	0	0	90	67	30	120	1200
ANWR	UPLAND25	ANU25T3	ANU25T3P4	N	2014	GROWING	2015	5	FEB	104	0	61	0	0.155	0.025	0.155	0.025	0.155	0	0	5	0	0	0	6	10	62	48	11	44	440
ANWR	UPLAND25	ANU25T3	ANU25T3P5	N	2014	GROWING	2015	5	FEB	86	0	35	0	0.155	0.025	0.155	0.025	0.38	0	19	15	0	14	0	0	20	55	46	9	36	360
ANWR	UPLAND25	ANU25T4	ANU25T4P1	N	2014	GROWING	2015	5	FEB	106	0	54	0	0.025	0.025	0.025	0.025	0.625	0	9	12	0	4	0	0	0	45	39	2	8	80
ANWR	UPLAND25	ANU25T4	ANU25T4P2	N	2014	GROWING	2015	5	FEB	97	0	51	0	0.155	0.025	0.025	0.025	0.625	0	0	9	6	3	9	0	0	56	43	6	24	240
ANWR	UPLAND25	ANU25T4	ANU25T4P3	N	2014	GROWING	2015	5	FEB	65	0	34	0	0.025	0.025	0.025	0.025	0.85	0	0	0	0	9	8	0	0	104	65	28	112	1120
ANWR	UPLAND25	ANU25T4	ANU25T4P4	N	2014	GROWING	2015	5	FEB	91	0	37	0	0.025	0.025	0.025	0.025	0.85	0	0	0	0	0	0	0	0	82	61	24	96	960
ANWR	UPLAND25	ANU25T4	ANU25T4P5	N	2014	GROWING	2015	5	FEB	123	0	47	0	0.025	0.025	0.025	0.025	0.85	0	6	0	0	5	0	0	0	76	55	18	72	720
ANWR	UPLAND25	ANU25T5	ANU25T5P1	N	2014	GROWING	2015	5	FEB	83	0	34	0	0.155	0.155	0.025	0.025	0.625	5	0	5	4	46	45	10	20	148	108	71	284	2840
ANWR	UPLAND25	ANU25T5	ANU25T5P2	N	2014	GROWING	2015	5	FEB	107	0	52	0	0.155	0.025	0.025	0.025	0.85	3	0	12	0	0	0	0	0	71	59	22	88	880
ANWR	UPLAND25	ANU25T5	ANU25T5P3	N	2014	GROWING	2015	5	FEB	91	0	41	0	0.155	0.025	0.025	0.025	0.85	0	0	22	29	0	31	16	0	47	42	5	20	200
ANWR	UPLAND25	ANU25T5	ANU25T5P4	N	2014	GROWING	2015	5	FEB	114	0	76	0	0.025	0.025	0.155	0.025	0.975	3	0	5	0	0	0	12	0	63	53	16	64	640
ANWR	UPLAND25	ANU25T5	ANU25T5P5	N	2014	GROWING	2015	5	FEB	127	0	93	0	0.155	0.025	0.025	0.025	0.85	0	0	0	37	0	0	14	12	151	113	76	304	3040
ANWR	UPLAND25	ANU25T6	ANU25T6P1	N	2014	GROWING	2015	5	FEB	96	75	0	4	0.025	0.025	0.38	0.025	0.625	35	0	0	31	12	0	0	0	231	167	130	520	5200
ANWR	UPLAND25	ANU25T6	ANU25T6P2	N	2014	GROWING	2015	5	FEB	96	0	42	0	0.155	0.025	0.155	0.025	0.625	0	0	16	10	0	0	75	61	132	100	63	252	2520
ANWR	UPLAND25	ANU25T6	ANU25T6P3	N	2014	GROWING	2015	5	FEB	86	0	63	0	0.155	0.025	0.38	0.025	0.625	0	18	53	0	0	12	18	10	84	67	30	120	1200
ANWR	UPLAND25	ANU25T6	ANU25T6P4	N	2014	GROWING	2015	5	FEB	81	0	49	0	0.38	0.025	0.025	0.025	0.625	0	7	9	0	0	0	0	0	63	54	17	68	680
ANWR	UPLAND25	ANU25T6	ANU25T6P5	N	2014	GROWING	2015	5	FEB	109	0	38	0	0.155	0.025	0.155	0.025	0.625	20	0	0	19	32	0	0	28	101	83	46	184	1840
ANWR	UPLAND25	ANU25T7	ANU25T7P1	N	2014	GROWING	2015	5	FEB	59	0	37	0	0.38	0.025	0.025	0.025	0.625	0	7	0	0	9	0	14	0	91	70	33	132	1320
ANWR	UPLAND25	ANU25T7	ANU25T7P2	N	2014	GROWING	2015	5	FEB	78	0	31	0	0.38	0.025	0.155	0.025	0.625	48	19	27	53	7	58	16	28	179	133	96	384	3840
ANWR	UPLAND25	ANU25T7	ANU25T7P3	N	2014	GROWING	2015	5	FEB	94	0	71	0	0.025	0.025	0.025	0.025	0.975	5	0	0	0	8	0	0	0	227	154	117	468	4680
ANWR	UPLAND25	ANU25T7	ANU25T7P4	N	2014	GROWING	2015	5	FEB	71	0	28	0	0.155	0.025	0.155	0.155	0.625	0	16	0	0	0	7	9	0	142	111	74	296	2960
ANWR	UPLAND25	ANU25T7	ANU25T7P5	N	2014	GROWING	2015	5	FEB	84	0	41	0	0.155	0.025	0.625	0.025	0.38	12	61	28	39	16	0	0	20	275	205	168	672	6720
ANWR	UPLAND25	ANU25T8	ANU25T8P1	N	2014	GROWING	2015	5	FEB	83	0	26	0	0.155	0.155	0.025	0.025	0.38	14	16	40	29	0	5	14	0	76	61	24	96	960
ANWR	UPLAND25	ANU25T8	ANU25T8P2	N	2014	GROWING	2015	5	FEB	50	0	46	0	0.155	0.025	0.025	0.025	0.85	7	0	0	12	61	21	0	45	110	81	44	176	1760
ANWR	UPLAND25	ANU25T8	ANU25T8P3	N	2014	GROWING	2015	5	FEB	74	0	31	0	0.38	0.025	0.025	0.155	0.38	25	11	11	0	41	28	19	34	227	148	111	444	4440
ANWR	UPLAND25	ANU25T8	ANU25T8P4	N	2014	GROWING	2015	5	FEB	161	0	35	0	0.38	0.025	0.025	0.025	0.625	12	0	30	19	16	0	20	21	101	70	33	132	1320
ANWR	UPLAND25	ANU25T8	ANU25T8P5	N	2014	GROWING	2015	5	FEB	53	0	29	0	0.025	0.025	0.025	0.025	0.975	0	0	0	9	70	0	0	10	105	69	32	128	1280
ANWR	TATTON6	ANT6T1	ANT6T1P1	N	2014	DORMANT	2015	12	FEB	73	0	41	0	0.85	0.025	0.025	0.025	0.025	0	45	22	11	51	0	0	0	199	112	75	300	3000
ANWR	TATTON6	ANT6T1	ANT6T1P2	N	2014	DORMANT	2015	12	FEB	51	0	29	0	0.85	0.155	0.025	0.025	0.025	0	0	0	21	25	20	35	0	178	109	72	288	2880
ANWR	TATTON6	ANT6T1	ANT6T1P3	N	2014	DORMANT	2015	12	FEB	61	0	29	0	0.38	0.155	0.025	0.025	0.155	18	22	0	27	0	0	16	0	286	131	94	376	3760
ANWR	TATTON6	ANT6T1	ANT6T1P4	N	2014	DORMANT	2015	12	FEB	56	0	25	0	0.85	0.155	0.025	0.025	0.025	16	0	0	0	0	50	31	27	202	117	80	320	3200
ANWR	TATTON6	ANT6T1	ANT6T1P5	N	2014	DORMANT	2015	12	FEB	49	122	17	117	0.85	0.155	0.025	0.025	0.025	30	22	0	0	22	0	17	40	271	155	118	472	4720
ANWR	TATTON6	ANT6T2	ANT6T2P1	N	2014	DORMANT	2015	12	FEB	56	0	31	0	0.85	0.155	0.025	0.025	0.025	26	0	25	0	0	16	0	14	231	127	90	360	3600
ANWR	TATTON6	ANT6T2	ANT6T2P2	N	2014	DORMANT	2015	12	FEB	69	0	31	0	0.85	0.025	0.025	0.025	0.025	23	17	20	31	0	0	0	0	199	108	71	284	2840
ANWR	TATTON6	ANT6T2	ANT6T2P3	N	2014	DORMANT	2015	12	FEB	49	0	18	0	0.38	0.155	0.025	0.025	0.155	0	0	0	0	50	45	47	78	168	104	67	268	2680
ANWR	TATTON6	ANT6T2	ANT6T2P4	N	2014	DORMANT	2015	12	FEB	41	0	9	0	0.155	0.155	0.025	0.025	0.155	0	25	0	22	0	0	34	0	152	92	55	220	2200
ANWR	TATTON6	ANT6T2	ANT6T2P5	N	2014	DORMANT	2015	12	FEB	49	0	21	0	0.38	0.155	0.025	0.025	0.155	30	23	9	31	0	0	0	0	186	106	69	276	2760
ANWR	TATTON6	ANT6T3	ANT6T3P1	N	2014	DORMANT	2015	12	FEB	87	0	19	0	0.975	0.025	0.025	0.025	0.025	0	29	0	0	25	0	14	0	182	94	57	228	2280
ANWR	TATTON6	ANT6T3	ANT6T3P2	N	2014	DORMANT	2015	12	FEB	62	0	27	0	0.85	0.025	0.025	0.025	0.025	25	30	26	0	0	0	0	35	141	83	46	184	1840
ANWR	TATTON6	ANT6T3	ANT6T3P3	N	2014	DORMANT	2015	12	FEB	48	0	19	0	0.85	0.025	0.025	0.025	0.025	0	0	0	0	0	20	55	32	320	74	37	148	1480
ANWR	TATTON6	ANT6T3	ANT6T3P4	N	2014	DORMANT	2015	12	FEB	43	0	14	0	0.85	0.025	0.025	0.025	0.025	0	0	0	0	25	20	3	0	310	86	49	196	1960
ANWR	TATTON6	ANT6T3	ANT6T3P5	N	2014	DORMANT	2015	12	FEB	34	0	20	0	0.625	0.025	0.025	0.025	0.155	0	0	0	14	35	16	34	0	219	70	33	132	1320
ANWR	TATTON6	ANT6T4	ANT6T4P1	N	2014	DORMANT	2015	12	FEB	59	0	21	0	0.625	0.025	0.025	0.025	0.155	32	41	17	15	0	0	0	0	175	129	92	368	3680
ANWR	TATTON6	ANT6T4	ANT6T4P2	N	2014	DORMANT	2015	12	FEB	72	0	32	0	0.38	0.025	0.025	0.025	0.38	16	25	17	9	0	0	0	0	125	92	55	220	2200
ANWR	TATTON6	ANT6T4	ANT6T4P3	N	2014	DORMANT	2015	12	FEB	84	0	32	0	0.625	0.025	0.025	0.025	0.155	20	19	18	21	0	0	0	0	200	100	63	252	2520
ANWR	TATTON6	ANT6T4	ANT6T4P4	N	2014	DORMANT	2015	12	FEB	108	0	81	0	0.85	0.025	0.025	0.025	0.025	19	22	34	31	0	0	0	0	205	114	77	308	3080
ANWR	TATTON6	ANT6T4	ANT6T4P5	N	2014	DORMANT	2015	12	FEB	116	0	89	0	0.625	0.025	0.025	0.025	0.155	16	18	17	26	0	0	0	0	147	88	51	204	2040
ANWR	TATTON6	ANT6T5	ANT6T5P1	N	2014	DORMANT	2015	12	FEB	46	0	27	0	0.625	0.025	0.025	0.025	0.155	21	24	18	26	45	74	32	25	415	211	174	696	6960
ANWR	TATTON6	ANT6T5	ANT6T5P2	N	2014	DORMANT	2015	12	FEB	51	0	21	0	0.625	0.025	0.025	0.025	0.155	14	16	20	26	74	66	56	79	144	91	54	216	2160
ANWR	TATTON6	ANT6T5	ANT6T5P3	N	2014	DORMANT	2015	12	FEB	77	0	42	0	0.38	0.155	0.025	0.025	0.155	21	19	7	19	91	76	86	85	328	167	130	520	5200
ANWR	TATTON6	ANT6T5	ANT6T5P4	N	2014	DORMANT	2015	12	FEB	51	0	17	0	0.85	0.025	0.025	0.025	0.025	21	37	24	20	20	92	22	31	604	329	292	1168	11680
ANWR	TATTON6	ANT6T5	ANT6T5P5	N	2014	DORMANT	2015	12	FEB	36	0	20	0	0.38	0.025	0.025	0.025	0.38	20	21	24	18	25	35	27	28	253	130	93	372	3720
ANWR	TATTON6	ANT6T6	ANT6T6P1	N	2014	DORMANT	2015	12	FEB	77	0	28	0	0.38	0.155	0.025	0.025	0.38	7	20	25	19	55	40	34	14	365	198	161	644	6440
ANWR	TATTON6	ANT6T6	ANT6T6P2	N	2014	DORMANT	2015	12	FEB	60	0	26	0	0.975	0.025	0.025	0.025	0.025	35	30	24	30	25	41	40	26	351	206	169	676	6760
ANWR	TATTON6	ANT6T6	ANT6T6P3	N	2014	DORMANT	2015	12	FEB	54	0	20	0	0.625	0.025	0.025	0.025	0.155	0	20	16	12	0	14	12	7	230	131	94	376	3760
ANWR	TATTON6	ANT6T6	ANT6T6P4	N	2014	DORMANT	2015	12	FEB	106	0	67	0	0.38	0.025	0.025	0.025	0.38	19	7	25	29	18	0	27	30	440	264	227	908	9080
ANWR	TATTON6	ANT6T6	ANT6T6P5	N	2014	DORMANT	2015	12	FEB	97	0	42	0	0.625	0.025	0.025	0.025	0.38	21	25	19	29	15	19	20	24	172	117	80	320	3200
ANWR	TATTON6	ANT6T7	ANT6T7P1	N	2014	DORMANT	2015	12	FEB	61	0	52	0	0.38	0.155	0.025	0.025	0.155	56	20	14	12	64	51	25	59	158	113	76	304	3040
ANWR	TATTON6	ANT6T7	ANT6T7P2	N	2014	DORMANT	2015	12	FEB	112	0	43	0	0.975	0.025	0.025	0.025	0.025	27	17	18	31	85	40	91	94	271	197	160	640	6400
ANWR	TATTON6	ANT6T7	ANT6T7P3	N	2014	DORMANT	2015	12	FEB	71	0	23	0	0.85	0.155	0.025	0.025	0.025	19	35	6	24	60	41	93	37	195	116	79	316	3160
ANWR	TATTON6	ANT6T7	ANT6T7P4	N	2014	DORMANT	2015	12	FEB	44	0	23	0	0.38	0.155	0.025	0.025	0.155	17	21	24	16	20	34	34	31	194	130	93	372	3720
ANWR	TATTON6	ANT6T7	ANT6T7P5	N	2014	DORMANT	2015	12	FEB	40	0	26	0	0.625	0.025	0.025	0.025	0.155	12	16	24	21	45	50	24	63	200	134	97	388	3880
ANWR	TATTON6	ANT6T8	ANT6T8P1	N	2014	DORMANT	2015	12	FEB	47	89	39	0	0.155	0.155	0.025	0.025	0.155	26	7	0	22	18	0	25	25	223	151	114	456	4560
ANWR	TATTON6	ANT6T8	ANT6T8P2	N	2014	DORMANT	2015	12	FEB	51	120	32	41	0.155	0.155	0.025	0.025	0.38	27	29	17	29	44	41	19	52	334	215	178	712	7120
ANWR	TATTON6	ANT6T8	ANT6T8P3	N	2014	DORMANT	2015	12	FEB	49	79	40	61	0.625	0.155	0.025	0.025	0.155	27	15	14	20	60	81	34	96	254	159	122	488	4880
ANWR	TATTON6	ANT6T8	ANT6T8P4	N	2014	DORMANT	2015	12	FEB	83	0	67	0	0.625	0.155	0.025	0.025	0.155	36	37	7	21	42	34	21	21	205	143	106	424	4240
ANWR	TATTON6	ANT6T8	ANT6T8P5	N	2014	DORMANT	2015	12	FEB	83	0	54	0	0.625	0.025	0.025	0.025	0.155	21	36	32	14	25	47	71	34	215	141	104	416	4160
ANWR	TATTON4	ANT4T1	ANT4T1P1	N	2012	DORMANT	2015	35	FEB	63	0	40	0	0.975	0.025	0.025	0.025	0.025	18	0	0	0	0	0	40	22	220	156	119	476	4760
ANWR	TATTON4	ANT4T1	ANT4T1P2	N	2012	DORMANT	2015	35	FEB	32	0	25	0	0.85	0.025	0.025	0.025	0.025	0	12	11	0	22	0	0	41	118	80	43	172	1720
ANWR	TATTON4	ANT4T1	ANT4T1P3	N	2012	DORMANT	2015	35	FEB	37	0	30	0	0.975	0.025	0.025	0.025	0.025	13	0	15	0	0	16	0	15	130	92	55	220	2200
ANWR	TATTON4	ANT4T1	ANT4T1P4	N	2012	DORMANT	2015	35	FEB	34	0	20	0	0.625	0.025	0.025	0.025	0.155	3	6	4	14	0	0	0	0	198	121	84	336	3360
ANWR	TATTON4	ANT4T1	ANT4T1P5	N	2012	DORMANT	2015	35	FEB	26	0	22	0	0.625	0.025	0.025	0.025	0.155	0	4	15	0	0	0	0	22	148	99	62	248	2480
ANWR	TATTON4	ANT4T2	ANT4T2P1	N	2012	DORMANT	2015	35	FEB	78	0	50	0	0.025	0.625	0.025	0.155	0.025	0	0	0	0	26	0	29	0	269	118	81	324	3240
ANWR	TATTON4	ANT4T2	ANT4T2P2	N	2012	DORMANT	2015	35	FEB	64	0	45	0	0.025	0.625	0.025	0.38	0.025	0	26	14	0	22	0	0	0	252	125	88	352	3520
ANWR	TATTON4	ANT4T2	ANT4T2P3	N	2012	DORMANT	2015	35	FEB	62	0	50	0	0.025	0.85	0.025	0.155	0.025	0	32	34	0	16	0	0	14	288	140	103	412	4120
ANWR	TATTON4	ANT4T2	ANT4T2P4	N	2012	DORMANT	2015	35	FEB	76	0	65	0	0.85	0.155	0.025	0.155	0.025	0	0	0	0	51	50	56	50	277	135	98	392	3920
ANWR	TATTON4	ANT4T2	ANT4T2P5	N	2012	DORMANT	2015	35	FEB	75	0	53	0	0.38	0.155	0.025	0.38	0.025	50	0	0	0	0	45	48	41	226	129	92	368	3680
ANWR	TATTON4	ANT4T3	ANT4T3P1	N	2012	DORMANT	2015	35	FEB	37	0	30	0	0.85	0.025	0.025	0.025	0.025	13	16	14	19	0	0	0	0	265	168	131	524	5240
ANWR	TATTON4	ANT4T3	ANT4T3P2	N	2012	DORMANT	2015	35	FEB	22	0	18	0	0.975	0.025	0.025	0.025	0.025	0	14	15	18	12	0	0	0	236	156	119	476	4760
ANWR	TATTON4	ANT4T3	ANT4T3P3	N	2012	DORMANT	2015	35	FEB	28	0	20	0	0.975	0.155	0.025	0.025	0.025	24	20	16	13	0	0	0	0	203	136	99	396	3960
ANWR	TATTON4	ANT4T3	ANT4T3P4	N	2012	DORMANT	2015	35	FEB	40	0	35	0	0.155	0.625	0.025	0.025	0.025	0	30	0	0	20	0	35	0	160	107	70	280	2800
ANWR	TATTON4	ANT4T3	ANT4T3P5	N	2012	DORMANT	2015	35	FEB	82	0	50	0	0.975	0.025	0.025	0.025	0.025	0	0	0	0	25	28	23	32	316	190	153	612	6120
ANWR	TATTON4	ANT4T4	ANT4T4P1	N	2012	DORMANT	2015	35	FEB	41	0	9	0	0.155	0.155	0.025	0.025	0.025	3	3	8	6	0	0	0	0	95	54	17	68	680
ANWR	TATTON4	ANT4T4	ANT4T4P2	N	2012	DORMANT	2015	35	FEB	25	0	15	0	0.155	0.625	0.025	0.025	0.025	23	20	0	0	0	0	0	4	92	58	21	84	840
ANWR	TATTON4	ANT4T4	ANT4T4P3	N	2012	DORMANT	2015	35	FEB	32	0	20	0	0.625	0.155	0.025	0.025	0.025	0	0	20	7	0	19	0	0	172	107	70	280	2800
ANWR	TATTON4	ANT4T4	ANT4T4P4	N	2012	DORMANT	2015	35	FEB	31	0	25	0	0.85	0.155	0.025	0.025	0.025	18	20	24	0	0	0	0	4	95	61	24	96	960
ANWR	TATTON4	ANT4T4	ANT4T4P5	N	2012	DORMANT	2015	35	FEB	50	0	28	0	0.155	0.38	0.025	0.025	0.025	20	21	16	15	0	0	0	0	227	118	81	324	3240
ANWR	TATTON4	ANT4T5	ANT4T5P1	N	2012	DORMANT	2015	35	FEB	47	0	14	0	0.85	0.025	0.025	0.025	0.155	7	15	18	12	16	41	5	46	92	62	25	100	1000
ANWR	TATTON4	ANT4T5	ANT4T5P2	N	2012	DORMANT	2015	35	FEB	35	0	16	0	0.625	0.155	0.025	0.025	0.025	25	7	8	15	21	15	15	19	77	60	23	92	920
ANWR	TATTON4	ANT4T5	ANT4T5P3	N	2012	DORMANT	2015	35	FEB	33	0	12	0	0.38	0.38	0.025	0.025	0.025	18	14	19	12	35	6	10	21	110	85	48	192	1920
ANWR	TATTON4	ANT4T5	ANT4T5P4	N	2012	DORMANT	2015	35	FEB	69	0	14	0	0.155	0.38	0.025	0.025	0.38	18	7	9	9	16	15	0	10	237	170	133	532	5320
ANWR	TATTON4	ANT4T5	ANT4T5P5	N	2012	DORMANT	2015	35	FEB	24	0	9	0	0.155	0.155	0.025	0.025	0.38	0	10	8	12	11	10	8	15	76	58	21	84	840
ANWR	TATTON4	ANT4T6	ANT4T6P1	N	2012	DORMANT	2015	35	FEB	57	49	21	24	0.155	0.155	0.155	0.025	0.025	36	20	5	21	25	40	30	22	318	192	155	620	6200
ANWR	TATTON4	ANT4T6	ANT4T6P2	N	2012	DORMANT	2015	35	FEB	30	27	10	17	0.025	0.625	0.155	0.025	0.025	15	5	17	25	25	0	0	12	409	230	193	772	7720
ANWR	TATTON4	ANT4T6	ANT4T6P3	N	2012	DORMANT	2015	35	FEB	29	35	10	28	0.025	0.625	0.155	0.025	0.025	7	15	10	10	20	18	12	0	418	229	192	768	7680
ANWR	TATTON4	ANT4T6	ANT4T6P4	N	2012	DORMANT	2015	35	FEB	61	41	15	38	0.155	0.025	0.155	0.025	0.155	31	34	20	20	24	45	31	10	310	193	156	624	6240
ANWR	TATTON4	ANT4T6	ANT4T6P5	N	2012	DORMANT	2015	35	FEB	39	50	11	34	0.38	0.155	0.155	0.025	0.025	20	10	10	39	28	0	0	20	256	139	102	408	4080
ANWR	TATTON4	ANT4T7	ANT4T7P1	N	2012	DORMANT	2015	35	FEB	29	35	20	32	0.025	0.38	0.155	0.025	0.025	14	12	20	29	25	26	10	0	204	122	85	340	3400
ANWR	TATTON4	ANT4T7	ANT4T7P2	N	2012	DORMANT	2015	35	FEB	59	0	25	0	0.625	0.155	0.025	0.155	0.025	26	0	14	10	45	22	25	19	442	250	213	852	8520
ANWR	TATTON4	ANT4T7	ANT4T7P3	N	2012	DORMANT	2015	35	FEB	72	119	30	71	0.155	0.38	0.025	0.38	0.025	55	10	6	5	25	34	34	26	323	207	170	680	6800
ANWR	TATTON4	ANT4T7	ANT4T7P4	N	2012	DORMANT	2015	35	FEB	66	30	29	25	0.85	0.155	0.025	0.155	0.025	30	22	18	20	61	35	51	54	225	159	122	488	4880
ANWR	TATTON4	ANT4T7	ANT4T7P5	N	2012	DORMANT	2015	35	FEB	51	0	19	0	0.155	0.38	0.025	0.155	0.025	28	7	10	12	40	36	15	50	215	148	111	444	4440
ANWR	TATTON4	ANT4T8	ANT4T8P1	N	2012	DORMANT	2015	35	FEB	39	34	7	30	0.155	0.38	0.155	0.025	0.155	34	15	12	10	20	7	15	20	148	78	41	164	1640
ANWR	TATTON4	ANT4T8	ANT4T8P2	N	2012	DORMANT	2015	35	FEB	31	29	12	20	0.025	0.625	0.155	0.025	0.025	7	10	11	16	25	11	16	21	117	75	38	152	1520
ANWR	TATTON4	ANT4T8	ANT4T8P3	N	2012	DORMANT	2015	35	FEB	8	57	5	41	0.025	0.155	0.625	0.155	0.155	11	41	56	35	21	44	0	14	81	58	21	84	840
ANWR	TATTON4	ANT4T8	ANT4T8P4	N	2012	DORMANT	2015	35	FEB	59	44	14	36	0.025	0.38	0.38	0.155	0.025	0	25	40	10	26	0	31	20	81	57	20	80	800
ANWR	TATTON4	ANT4T8	ANT4T8P5	N	2012	DORMANT	2015	35	FEB	37	47	19	27	0.025	0.155	0.155	0.155	0.38	6	31	12	7	35	44	30	0	167	93	56	224	2240
ANWR	CRANE2	ANC2T1	ANC2T1P1	N	2015	DORMANT	2015	0	FEB	33	0	10	0	0.155	0.025	0.025	0.38	0.38	0	0	0	10	0	9	0	0	69	48	11	44	440
ANWR	CRANE2	ANC2T1	ANC2T1P2	N	2015	DORMANT	2015	0	FEB	49	0	30	0	0.625	0.025	0.025	0.38	0.155	0	0	19	9	0	0	0	0	144	106	69	276	2760
ANWR	CRANE2	ANC2T1	ANC2T1P3	N	2015	DORMANT	2015	0	FEB	20	0	15	0	0.155	0.025	0.025	0.025	0.625	2	14	4	0	0	0	0	0	132	100	63	252	2520
ANWR	CRANE2	ANC2T1	ANC2T1P4	N	2015	DORMANT	2015	0	FEB	40	0	25	0	0.625	0.025	0.025	0.025	0.155	18	0	3	0	0	0	0	9	113	87	50	200	2000
ANWR	CRANE2	ANC2T1	ANC2T1P5	N	2015	DORMANT	2015	0	FEB	21	0	13	0	0.155	0.025	0.025	0.155	0.625	0	15	0	0	3	0	0	0	126	97	60	240	2400
ANWR	CRANE2	ANC2T2	ANC2T2P1	N	2015	DORMANT	2015	0	FEB	22	0	13	0	0.155	0.025	0.025	0.025	0.625	0	0	0	0	0	0	0	5	59	44	7	28	280
ANWR	CRANE2	ANC2T2	ANC2T2P2	N	2015	DORMANT	2015	0	FEB	20	0	9	0	0.025	0.025	0.025	0.155	0.625	3	0	0	2	0	0	0	0	49	40	3	12	120
ANWR	CRANE2	ANC2T2	ANC2T2P3	N	2015	DORMANT	2015	0	FEB	21	73	10	65	0.025	0.025	0.155	0.025	0.625	0	0	0	3	0	0	0	0	56	43	6	24	240
ANWR	CRANE2	ANC2T2	ANC2T2P4	N	2015	DORMANT	2015	0	FEB	32	0	12	0	0.155	0.025	0.025	0.025	0.625	0	6	0	9	0	0	2	0	80	66	29	116	1160
ANWR	CRANE2	ANC2T2	ANC2T2P5	N	2015	DORMANT	2015	0	FEB	21	55	10	55	0.155	0.025	0.025	0.025	0.38	0	2	0	0	3	0	30	25	81	70	33	132	1320
ANWR	CRANE2	ANC2T3	ANC2T3P1	N	2015	DORMANT	2015	0	FEB	7	45	55	20	0.025	0.155	0.155	0.025	0.38	18	0	7	10	12	0	32	15	119	85	48	192	1920
ANWR	CRANE2	ANC2T3	ANC2T3P2	N	2015	DORMANT	2015	0	FEB	35	45	12	26	0.025	0.155	0.155	0.025	0.625	28	25	40	31	45	40	30	12	98	75	38	152	1520
ANWR	CRANE2	ANC2T3	ANC2T3P3	N	2015	DORMANT	2015	0	FEB	37	0	5	0	0.025	0.155	0.025	0.025	0.85	0	3	5	2	0	0	18	10	150	118	81	324	3240
ANWR	CRANE2	ANC2T3	ANC2T3P4	N	2015	DORMANT	2015	0	FEB	46	0	12	0	0.155	0.025	0.025	0.025	0.85	0	7	5	0	10	9	0	0	103	79	42	168	1680
ANWR	CRANE2	ANC2T3	ANC2T3P5	N	2015	DORMANT	2015	0	FEB	15	0	12	0	0.155	0.025	0.025	0.025	0.85	0	3	2	12	0	0	0	0	125	96	59	236	2360
ANWR	CRANE2	ANC2T4	ANC2T4P1	N	2015	DORMANT	2015	0	FEB	39	51	21	39	0.155	0.025	0.38	0.025	0.625	21	0	15	21	0	0	0	7	85	57	20	80	800
ANWR	CRANE2	ANC2T4	ANC2T4P2	N	2015	DORMANT	2015	0	FEB	3	54	1	42	0.025	0.025	0.38	0.025	0.625	15	20	12	0	0	0	0	0	76	68	31	124	1240
ANWR	CRANE2	ANC2T4	ANC2T4P3	N	2015	DORMANT	2015	0	FEB	44	50	12	40	0.38	0.025	0.155	0.025	0.625	3	5	20	10	3	2	0	7	176	122	85	340	3400
ANWR	CRANE2	ANC2T4	ANC2T4P4	N	2015	DORMANT	2015	0	FEB	7	45	3	19	0.155	0.025	0.155	0.025	0.85	10	0	0	12	9	5	7	0	112	94	57	228	2280
ANWR	CRANE2	ANC2T4	ANC2T4P5	N	2015	DORMANT	2015	0	FEB	29	49	19	26	0.155	0.025	0.155	0.025	0.625	3	10	25	12	9	0	10	12	95	79	42	168	1680
ANWR	CRANE2	ANC2T5	ANC2T5P1	N	2015	DORMANT	2015	0	FEB	20	0	18	0	0.025	0.025	0.025	0.025	0.85	0	6	0	0	0	0	0	0	54	41	4	16	160
ANWR	CRANE2	ANC2T5	ANC2T5P2	N	2015	DORMANT	2015	0	FEB	19	0	17	0	0.025	0.025	0.025	0.155	0.38	0	9	1	0	0	0	0	0		38	1	4	40
ANWR	CRANE2	ANC2T5	ANC2T5P3	N	2015	DORMANT	2015	0	FEB	39	0	20	0	0.025	0.025	0.025	0.025	0.625	0	7	0	0	0	0	0	0	44	38	1	4	40
ANWR	CRANE2	ANC2T5	ANC2T5P4	N	2015	DORMANT	2015	0	FEB	60	0	20	0	0.155	0.025	0.025	0.025	0.625	0	0	4	0	5	0	0	10	56	41	4	16	160
ANWR	CRANE2	ANC2T5	ANC2T5P5	N	2015	DORMANT	2015	0	FEB	70	0	19	0	0.025	0.025	0.025	0.025	0.625	0	0	6	0	0	0	0	3	64	45	8	32	320
ANWR	CRANE2	ANC2T6	ANC2T6P1	N	2015	DORMANT	2015	0	FEB	29	0	15	0	0.155	0.025	0.025	0.025	0.85	0	5	0	4	0	0	0	0	60	45	8	32	320
ANWR	CRANE2	ANC2T6	ANC2T6P2	N	2015	DORMANT	2015	0	FEB	24	0	13	0	0.155	0.025	0.025	0.025	0.85	5	0	0	7	0	0	0	0	66	43	6	24	240
ANWR	CRANE2	ANC2T6	ANC2T6P3	N	2015	DORMANT	2015	0	FEB	35	0	20	0	0.155	0.025	0.025	0.025	0.85	0	14	0	6	0	0	0	0	59	43	6	24	240
ANWR	CRANE2	ANC2T6	ANC2T6P4	N	2015	DORMANT	2015	0	FEB	27	0	18	0	0.155	0.025	0.025	0.025	0.85	7	17	0	16	0	0	0	0	54	40	3	12	120
ANWR	CRANE2	ANC2T6	ANC2T6P5	N	2015	DORMANT	2015	0	FEB	43	0	20	0	0.155	0.025	0.025	0.025	0.85	5	0	0	0	0	0	0	0	58	41	4	16	160
ANWR	CRANE2	ANC2T7	ANC2T7P1	N	2015	DORMANT	2015	0	FEB	26	0	10	0	0.155	0.025	0.025	0.025	0.85	11	18	8	10	7	0	0	0	157	128	91	364	3640
ANWR	CRANE2	ANC2T7	ANC2T7P2	N	2015	DORMANT	2015	0	FEB	21	0	11	0	0.025	0.025	0.025	0.025	0.85	0	10	3	12	0	0	0	0	94	75	38	152	1520
ANWR	CRANE2	ANC2T7	ANC2T7P3	N	2015	DORMANT	2015	0	FEB	28	0	10	0	0.025	0.025	0.025	0.025	0.975	11	0	1	6	0	0	0	0	83	68	31	124	1240
ANWR	CRANE2	ANC2T7	ANC2T7P4	N	2015	DORMANT	2015	0	FEB	28	47	13	45	0.025	0.025	0.025	0.025	0.85	3	0	0	0	0	0	0	0	129	113	76	304	3040
ANWR	CRANE2	ANC2T7	ANC2T7P5	N	2015	DORMANT	2015	0	FEB	9	60	5	31	0.025	0.155	0.155	0.025	0.625	3	1	0	4	6	26	41	0	51	46	9	36	360
ANWR	CRANE2	ANC2T8	ANC2T8P1	N	2015	DORMANT	2015	0	FEB	86	54	29	50	0.38	0.025	0.155	0.025	0.025	26	27	55	40	45	28	22	45		179	142	568	5680
ANWR	CRANE2	ANC2T8	ANC2T8P2	N	2015	DORMANT	2015	0	FEB	81	97	60	64	0.155	0.025	0.625	0.025	0.025	85	43	70	52	50	47	55	56	456	334	297	1188	11880
ANWR	CRANE2	ANC2T8	ANC2T8P3	N	2015	DORMANT	2015	0	FEB	91	0	42	0	0.625	0.025	0.025	0.025	0.025	31	50	30	41	51	58	35	20	318	238	201	804	8040
ANWR	CRANE2	ANC2T8	ANC2T8P4	N	2015	DORMANT	2015	0	FEB	84	0	42	0	0.85	0.155	0.025	0.025	0.025	0	16	5	6	15	35	20	24		264	227	908	9080
ANWR	CRANE2	ANC2T8	ANC2T8P5	N	2015	DORMANT	2015	0	FEB	111	0	42	0	0.975	0.025	0.025	0.025	0.025	25	42	47	31	4	41	31	62	310	216	179	716	7160
APCNWR	PRAUSE1	APP1T1	APP1T1P1	Y	2013	DORMANT	2015	24	FEB	48	0	18	0	0.85	0.025	0.025	0.025	0.025	33	6	0	35	0	0	3	0	137	104	67	268	2680
APCNWR	PRAUSE1	APP1T1	APP1T1P2	Y	2013	DORMANT	2015	24	FEB	70	0	0	0	0.975	0.025	0.025	0.025	0.025	25	9	20	20	0	0	0	0	115	92	55	220	2200
APCNWR	PRAUSE1	APP1T1	APP1T1P3	Y	2013	DORMANT	2015	24	FEB	17	0	15	0	0.625	0.025	0.025	0.025	0.155	16	19	3	1	0	0	3	2	109	86	49	196	1960
APCNWR	PRAUSE1	APP1T1	APP1T1P4	Y	2013	DORMANT	2015	24	FEB	45	0	15	0	0.625	0.025	0.025	0.155	0.025	6	4	3	2	4	0	3	4	98	81	44	176	1760
APCNWR	PRAUSE1	APP1T1	APP1T1P5	Y	2013	DORMANT	2015	24	FEB	90	0	13	0	0.38	0.025	0.025	0.025	0.155	40	8	5	8	0	0	0	0	84	72	35	140	1400
APCNWR	PRAUSE1	APP1T2	APP1T2P1	Y	2013	DORMANT	2015	24	FEB	110	0	95	0	0.155	0.025	0.025	0.025	0.625	0	0	73	12	9	0	0	7	64	53	16	64	640
APCNWR	PRAUSE1	APP1T2	APP1T2P2	Y	2013	DORMANT	2015	24	FEB	48	0	25	0	0.625	0.625	0.025	0.155	0.025	2	0	1	2	4	3	6	3	68	61	24	96	960
APCNWR	PRAUSE1	APP1T2	APP1T2P3	Y	2013	DORMANT	2015	24	FEB	40	0	25	0	0.38	0.625	0.025	0.155	0.025	23	1	5	5	0	0	2	0	114	101	64	256	2560
APCNWR	PRAUSE1	APP1T2	APP1T2P4	Y	2013	DORMANT	2015	24	FEB	69	0	45	0	0.38	0.155	0.025	0.155	0.155	30	52	2	14	0	0	0	4	62	50	13	52	520
APCNWR	PRAUSE1	APP1T2	APP1T2P5	Y	2013	DORMANT	2015	24	FEB	15	0	13	0	0.625	0.155	0.025	0.155	0.155	4	7	4	0	0	0	0	0	95	81	44	176	1760
APCNWR	PRAUSE1	APP1T3	APP1T3P1	Y	2013	DORMANT	2015	24	FEB	60	0	15	0	0.38	0.38	0.025	0.025	0.025	16	35	11	6	9	0	6	3	96	80	43	172	1720
APCNWR	PRAUSE1	APP1T3	APP1T3P2	Y	2013	DORMANT	2015	24	FEB	24	0	12	0	0.625	0.38	0.025	0.155	0.025	2	16	10	2	30	8	0	6	69	60	23	92	920
APCNWR	PRAUSE1	APP1T3	APP1T3P3	Y	2013	DORMANT	2015	24	FEB	30	0	20	0	0.155	0.85	0.025	0.025	0.025	6	7	2	4	0	0	0	0	72	63	26	104	1040
APCNWR	PRAUSE1	APP1T3	APP1T3P4	Y	2013	DORMANT	2015	24	FEB	40	0	35	0	0.38	0.85	0.025	0.025	0.025	6	10	0	0	5	20	9	1	87	77	40	160	1600
APCNWR	PRAUSE1	APP1T3	APP1T3P5	Y	2013	DORMANT	2015	24	FEB	25	0	14	0	0.625	0.38	0.025	0.38	0.025	1	0	9	1	3	4	0	8	71	61	24	96	960
APCNWR	PRAUSE1	APP1T4	APP1T4P1	Y	2013	DORMANT	2015	24	FEB	47	0	38	0	0.38	0.155	0.025	0.155	0.155	12	30	9	0	6	0	0	6	78	64	27	108	1080
APCNWR	PRAUSE1	APP1T4	APP1T4P2	Y	2013	DORMANT	2015	24	FEB	40	0	35	0	0.155	0.38	0.025	0.025	0.155	0	19	0	0	0	0	0	0	74	63	26	104	1040
APCNWR	PRAUSE1	APP1T4	APP1T4P3	Y	2013	DORMANT	2015	24	FEB	38	0	35	0	0.38	0.38	0.025	0.025	0.025	17	25	20	6	0	0	0	9	96	74	37	148	1480
APCNWR	PRAUSE1	APP1T4	APP1T4P4	Y	2013	DORMANT	2015	24	FEB	43	0	25	0	0.38	0.155	0.025	0.155	0.155	0	12	5	1	0	0	0	7	112	87	50	200	2000
APCNWR	PRAUSE1	APP1T4	APP1T4P5	Y	2013	DORMANT	2015	24	FEB	30	0	12	0	0.38	0.155	0.025	0.38	0.025	18	12	3	2	0	9	1	1	75	62	25	100	1000
APCNWR	PRAUSE1	APP1T5	APP1T5P1	Y	2013	DORMANT	2015	24	FEB	51	0	18	0	0.85	0.025	0.025	0.625	0.025	0	0	0	7	5	12	14	39	76	69	32	128	1280
APCNWR	PRAUSE1	APP1T5	APP1T5P2	Y	2013	DORMANT	2015	24	FEB	45	0	14	0	0.85	0.025	0.025	0.38	0.155	12	10	6	18	51	7	15	10	79	65	28	112	1120
APCNWR	PRAUSE1	APP1T5	APP1T5P3	Y	2013	DORMANT	2015	24	FEB	66	0	21	0	0.625	0.025	0.025	0.38	0.025	15	17	13	10	18	58	45	14	109	93	56	224	2240
APCNWR	PRAUSE1	APP1T5	APP1T5P4	Y	2013	DORMANT	2015	24	FEB	20	0	12	0	0.38	0.025	0.025	0.155	0.38	5	0	0	3	10	20	24	13	114	100	63	252	2520
APCNWR	PRAUSE1	APP1T5	APP1T5P5	Y	2013	DORMANT	2015	24	FEB	66	0	14	0	0.155	0.025	0.025	0.38	0.025	15	0	7	0	15	7	0	16	107	86	49	196	1960
APCNWR	PRAUSE1	APP1T6	APP1T6P1	Y	2013	DORMANT	2015	24	FEB	131	0	37	0	0.85	0.025	0.025	0.38	0.025	6	0	31	9	61	92	111	22	142	124	87	348	3480
APCNWR	PRAUSE1	APP1T6	APP1T6P2	Y	2013	DORMANT	2015	24	FEB	101	0	47	0	0.625	0.025	0.025	0.38	0.155	6	9	15	27	49	58	82	20	85	75	38	152	1520
APCNWR	PRAUSE1	APP1T6	APP1T6P3	Y	2013	DORMANT	2015	24	FEB	117	0	29	0	0.975	0.025	0.025	0.625	0.025	31	20	19	26	70	79	74	81	132	99	62	248	2480
APCNWR	PRAUSE1	APP1T6	APP1T6P4	Y	2013	DORMANT	2015	24	FEB	132	0	41	0	0.975	0.025	0.025	0.625	0.025	45	9	12	16	126	70	84	81	272	231	194	776	7760
APCNWR	PRAUSE1	APP1T6	APP1T6P5	Y	2013	DORMANT	2015	24	FEB	116	0	30	0	0.38	0.025	0.025	0.155	0.38	5	10	19	0	51	60	102	24	159	136	99	396	3960
APCNWR	PRAUSE1	APP1T7	APP1T7P1	Y	2013	DORMANT	2015	24	FEB	49	0	18	0	0.625	0.025	0.025	0.38	0.025	5	15	7	9	21	39	10	10	101	90	53	212	2120
APCNWR	PRAUSE1	APP1T7	APP1T7P2	Y	2013	DORMANT	2015	24	FEB	93	0	21	0	0.975	0.025	0.025	0.625	0.025	0	10	14	15	23	32	36	61	106	90	53	212	2120
APCNWR	PRAUSE1	APP1T7	APP1T7P3	Y	2013	DORMANT	2015	24	FEB	56	0	12	0	0.975	0.025	0.025	0.625	0.025	0	7	10	0	12	22	50	10	146	125	88	352	3520
APCNWR	PRAUSE1	APP1T7	APP1T7P4	Y	2013	DORMANT	2015	24	FEB	97	0	29	0	0.625	0.025	0.025	0.625	0.155	10	11	0	5	90	12	0	15	113	95	58	232	2320
APCNWR	PRAUSE1	APP1T7	APP1T7P5	Y	2013	DORMANT	2015	24	FEB	54	0	17	0	0.975	0.025	0.025	0.625	0.025	16	14	10	7	40	31	20	22	139	106	69	276	2760
APCNWR	PRAUSE1	APP1T8	APP1T8P1	Y	2013	DORMANT	2015	24	FEB	21	0	9	0	0.38	0.025	0.025	0.155	0.625	0	7	0	11	12	16	10	10	85	73	36	144	1440
APCNWR	PRAUSE1	APP1T8	APP1T8P2	Y	2013	DORMANT	2015	24	FEB	51	0	17	0	0.975	0.025	0.025	0.625	0.625	3	12	0	20	15	5	5	22	69	58	21	84	840
APCNWR	PRAUSE1	APP1T8	APP1T8P3	Y	2013	DORMANT	2015	24	FEB	31	0	11	0	0.155	0.025	0.025	0.625	0.38	7	14	10	0	22	14	0	20	134	114	77	308	3080
APCNWR	PRAUSE1	APP1T8	APP1T8P4	Y	2013	DORMANT	2015	24	FEB	72	0	16	0	0.38	0.025	0.025	0.625	0.38	6	0	0	0	10	5	0	8	112	93	56	224	2240
APCNWR	PRAUSE1	APP1T8	APP1T8P5	Y	2013	DORMANT	2015	24	FEB	22	0	9	0	0.625	0.025	0.025	0.38	0.155	12	0	0	11	11	3	5	9	89	73	36	144	1440
APCNWR	CORMAN14	APC14T1	APC14T1P1	Y	2014	DORMANT	2015	12	FEB	25	0	11	0	0.975	0.155	0.025	0.025	0.025	9	4	5	9	0	0	0	0	177	96	59	236	2360
APCNWR	CORMAN14	APC14T1	APC14T1P2	Y	2014	DORMANT	2015	12	FEB	15	0	12	0	0.975	0.155	0.025	0.025	0.025	7	6	6	10	0	0	0	0	127	73	36	144	1440
APCNWR	CORMAN14	APC14T1	APC14T1P3	Y	2014	DORMANT	2015	12	FEB	13	125	12	125	0.975	0.025	0.025	0.025	0.025	9	5	5	4	0	0	3	3	185	107	70	280	2800
APCNWR	CORMAN14	APC14T1	APC14T1P4	Y	2014	DORMANT	2015	12	FEB	12	0	10	0	0.975	0.155	0.025	0.025	0.025	4	1	4	7	2	0	0	0	200	115	78	312	3120
APCNWR	CORMAN14	APC14T1	APC14T1P5	Y	2014	DORMANT	2015	12	FEB	21	121	13	121	0.975	0.025	0.025	0.025	0.025	4	6	3	7	6	0	0	2	200	94	57	228	2280
APCNWR	CORMAN14	APC14T2	APC14T2P1	Y	2014	DORMANT	2015	12	FEB	64	0	60	0	0.625	0.155	0.025	0.38	0.155	20	1	9	8	0	0	0	1	180	124	87	348	3480
APCNWR	CORMAN14	APC14T2	APC14T2P2	Y	2014	DORMANT	2015	12	FEB	58	0	52	0	0.38	0.155	0.025	0.155	0.155	12	0	21	5	0	0	0	0	114	98	61	244	2440
APCNWR	CORMAN14	APC14T2	APC14T2P3	Y	2014	DORMANT	2015	12	FEB	59	0	45	0	0.625	0.155	0.025	0.155	0.155	14	15	12	13	0	0	0	0	206	64	27	108	1080
APCNWR	CORMAN14	APC14T2	APC14T2P4	Y	2014	DORMANT	2015	12	FEB	61	0	58	0	0.625	0.155	0.025	0.38	0.155	25	30	14	12	0	0	0	0	119	71	34	136	1360
APCNWR	CORMAN14	APC14T2	APC14T2P5	Y	2014	DORMANT	2015	12	FEB	67	0	49	0	0.38	0.155	0.025	0.155	0.155	20	7	0	0	0	0	0	0	87	77	40	160	1600
APCNWR	CORMAN14	APC14T3	APC14T3P1	Y	2014	DORMANT	2015	12	FEB	68	0	45	0	0.85	0.025	0.025	0.155	0.85	26	24	5	12	3	0	0	3	164	102	65	260	2600
APCNWR	CORMAN14	APC14T3	APC14T3P2	Y	2014	DORMANT	2015	12	FEB	70	0	65	0	0.625	0.025	0.025	0.025	0.85	24	9	2	10	16	3	0	0	122	96	59	236	2360
APCNWR	CORMAN14	APC14T3	APC14T3P3	Y	2014	DORMANT	2015	12	FEB	69	0	40	0	0.975	0.025	0.025	0.025	0.975	5	16	4	0	6	0	0	4	165	82	45	180	1800
APCNWR	CORMAN14	APC14T3	APC14T3P4	Y	2014	DORMANT	2015	12	FEB	85	22	24	20	0.625	0.155	0.025	0.025	0.85	0	13	5	9	10	0	0	9	102	91	54	216	2160
APCNWR	CORMAN14	APC14T3	APC14T3P5	Y	2014	DORMANT	2015	12	FEB	82	0	25	0	0.625	0.025	0.025	0.025	0.85	16	7	4	5	0	3	0	0	100	68	31	124	1240
APCNWR	CORMAN14	APC14T4	APC14T4P1	Y	2014	DORMANT	2015	12	FEB	45	0	32	0	0.975	0.025	0.025	0.025	0.025	22	4	6	0	0	0	0	4	90	76	39	156	1560
APCNWR	CORMAN14	APC14T4	APC14T4P2	Y	2014	DORMANT	2015	12	FEB	49	0	40	0	0.975	0.025	0.025	0.155	0.025	19	14	12	9	0	0	0	6	170	129	92	368	3680
APCNWR	CORMAN14	ANT14T4	APC14T4P3	Y	2014	DORMANT	2015	12	FEB	83	0	40	0	0.625	0.155	0.025	0.025	0.025	18	29	16	16	0	0	4	0	100	85	48	192	1920
APCNWR	CORMAN14	ANT14T4	APC14T4P4	Y	2014	DORMANT	2015	12	FEB	40	0	22	0	0.625	0.025	0.025	0.025	0.025	2	4	8	0	0	0	0	11	105	89	52	208	2080
APCNWR	CORMAN14	ANT14T4	APC14T4P5	Y	2014	DORMANT	2015	12	FEB	38	0	25	0	0.625	0.38	0.025	0.025	0.025	18	20	21	16	0	0	7	5	65	59	22	88	880
APCNWR	CORMAN14	APC14T5	APC14T5P1	Y	2014	DORMANT	2015	12	FEB	65	24	18	21	0.025	0.025	0.38	0.025	0.155	18	16	19	15	41	34	45	36	63	54	17	68	680
APCNWR	CORMAN14	APC14T5	APC14T5P2	Y	2014	DORMANT	2015	12	FEB	49	38	26	28	0.625	0.025	0.025	0.625	0.155	12	18	10	14	57	30	28	22	165	118	81	324	3240
APCNWR	CORMAN14	APC14T5	APC14T5P3	Y	2014	DORMANT	2015	12	FEB	76	0	38	0	0.625	0.025	0.025	0.38	0.025	21	31	26	12	51	28	57	14	99	75	38	152	1520
APCNWR	CORMAN14	APC14T5	APC14T5P4	Y	2014	DORMANT	2015	12	FEB	52	0	17	0	0.155	0.155	0.025	0.155	0.155	3	12	2	0	54	47	27	40	58	47	10	40	400
APCNWR	CORMAN14	APC14T5	APC14T5P5	Y	2014	DORMANT	2015	12	FEB	58	0	11	0	0.155	0.025	0.025	0.155	0.625	3	0	5	17	21	0	47	31	69	57	20	80	800
APCNWR	CORMAN14	APC14T6	APC14T6P1	Y	2014	DORMANT	2015	12	FEB	66	0	19	0	0.625	0.025	0.025	0.38	0.155	7	4	12	16	29	49	18	31	101	84	47	188	1880
APCNWR	CORMAN14	APC14T6	APC14T6P2	Y	2014	DORMANT	2015	12	FEB	58	0	18	0	0.625	0.155	0.025	0.38	0.155	0	10	7	16	31	12	0	20	112	85	48	192	1920
APCNWR	CORMAN14	APC14T6	APC14T6P3	Y	2014	DORMANT	2015	12	FEB	57	0	11	0	0.155	0.155	0.025	0.155	0.38	14	3	0	13	29	0	7	51	102	85	48	192	1920
APCNWR	CORMAN14	APC14T6	APC14T6P4	Y	2014	DORMANT	2015	12	FEB	54	0	15	0	0.025	0.38	0.025	0.025	0.38	0	10	8	0	39	41	32	18	111	90	53	212	2120
APCNWR	CORMAN14	APC14T6	APC14T6P5	Y	2014	DORMANT	2015	12	FEB	51	0	11	0	0.38	0.155	0.025	0.155	0.38	0	9	0	5	0	10	27	21	143	100	63	252	2520
APCNWR	CORMAN14	APC14T7	APC14T7P1	Y	2014	DORMANT	2015	12	FEB	59	0	22	0	0.155	0.38	0.025	0.155	0.155	5	0	3	9	39	41	28	38	122	95	58	232	2320
APCNWR	CORMAN14	APC14T7	APC14T7P2	Y	2014	DORMANT	2015	12	FEB	50	0	23	0	0.38	0.025	0.025	0.38	0.38	10	12	7	0	15	21	31	16	92	74	37	148	1480
APCNWR	CORMAN14	APC14T7	APC14T7P3	Y	2014	DORMANT	2015	12	FEB	71	0	41	0	0.625	0.025	0.025	0.155	0.155	9	37	22	16	55	61	49	54	98	83	46	184	1840
APCNWR	CORMAN14	APC14T7	APC14T7P4	Y	2014	DORMANT	2015	12	FEB	68	0	21	0	0.85	0.025	0.025	0.625	0.025	18	7	14	0	41	44	28	59	134	111	74	296	2960
APCNWR	CORMAN14	APC14T7	APC14T7P5	Y	2014	DORMANT	2015	12	FEB	94	0	17	0	0.625	0.025	0.025	0.38	0.155	8	0	0	0	41	68	81	56	116	100	63	252	2520
APCNWR	CORMAN14	APC14T8	APC14T8P1	Y	2014	DORMANT	2015	12	FEB	71	0	32	0	0.38	0.38	0.025	0.155	0.025	24	28	16	25	35	31	18	60	102	80	43	172	1720
APCNWR	CORMAN14	APC14T8	APC14T8P2	Y	2014	DORMANT	2015	12	FEB	106	0	18	0	0.025	0.38	0.025	0.155	0.025	9	0	22	28	12	18	30	34	168	110	73	292	2920
APCNWR	CORMAN14	APC14T8	APC14T8P3	Y	2014	DORMANT	2015	12	FEB	56	0	22	0	0.625	0.38	0.025	0.155	0.025	16	10	7	12	16	8	41	14	159	120	83	332	3320
APCNWR	CORMAN14	APC14T8	APC14T8P4	Y	2014	DORMANT	2015	12	FEB	97	0	19	0	0.38	0.155	0.025	0.155	0.025	7	0	4	6	0	0	18	10	182	140	103	412	4120
APCNWR	CORMAN14	APC14T8	APC14T8P5	Y	2014	DORMANT	2015	12	FEB	58	0	31	0	0.625	0.155	0.025	0.38	0.025	18	0	14	6	39	50	37	31	167	114	77	308	3080
APCNWR	FOSTER	APFRT1	APFRT1P1	N	2013	DORMANT	2015	24	FEB	93	0	45	0	0.625	0.38	0.025	0.155	0.025	0	13	24	10	6	0	0	0	196	154	117	468	4680
APCNWR	FOSTER	APFRT1	APFRT1P2	N	2013	DORMANT	2015	24	FEB	81	0	70	0	0.975	0.155	0.025	0.025	0.025	9	30	12	14	0	0	0	0	144	117	80	320	3200
APCNWR	FOSTER	APFRT1	APFRT1P3	N	2013	DORMANT	2015	24	FEB	50	0	30	0	0.38	0.155	0.025	0.025	0.155	8	7	13	14	0	0	0	0	159	128	91	364	3640
APCNWR	FOSTER	APFRT1	APFRT1P4	N	2013	DORMANT	2015	24	FEB	90	0	30	0	0.975	0.025	0.025	0.025	0.025	28	62	23	27	0	0	0	0	167	138	101	404	4040
APCNWR	FOSTER	APFRT1	APFRT1P5	N	2013	DORMANT	2015	24	FEB	102	0	30	0	0.975	0.155	0.025	0.025	0.025	24	30	11	16	0	0	0	0	133	110	73	292	2920
APCNWR	FOSTER	APFRT2	APFRT2P1	N	2013	DORMANT	2015	24	FEB	129	0	100	0	0.975	0.025	0.025	0.025	0.025	41	110	25	20	0	0	0	0	196	160	123	492	4920
APCNWR	FOSTER	APFRT2	APFRT2P2	N	2013	DORMANT	2015	24	FEB	114	0	90	0	0.975	0.025	0.025	0.025	0.025	13	50	35	13	0	0	0	0	196	151	114	456	4560
APCNWR	FOSTER	APFRT2	APFRT2P3	N	2013	DORMANT	2015	24	FEB	108	0	85	0	0.975	0.025	0.025	0.025	0.025	59	45	32	42	0	0	0	0	266	206	169	676	6760
APCNWR	FOSTER	APFRT2	APFRT2P4	N	2013	DORMANT	2015	24	FEB	75	0	45	0	0.975	0.025	0.025	0.025	0.025	44	57	31	42	0	0	0	0	232	165	128	512	5120
APCNWR	FOSTER	APFRT2	APFRT2P5	N	2013	DORMANT	2015	24	FEB	77	0	70	0	0.975	0.025	0.025	0.025	0.025	60	62	44	29	0	0	0	0	338	250	213	852	8520
APCNWR	FOSTER	APFRT3	APFRT3P1	N	2013	DORMANT	2015	24	FEB	119	55	110	55	0.38	0.155	0.155	0.025	0.025	45	15	22	55	8	19	0	0	184	148	111	444	4440
APCNWR	FOSTER	APFRT3	APFRT3P2	N	2013	DORMANT	2015	24	FEB	90	0	85	0	0.85	0.025	0.025	0.025	0.025	20	55	45	59	0	0	0	0	291	227	190	760	7600
APCNWR	FOSTER	APFRT3	APFRT3P3	N	2013	DORMANT	2015	24	FEB	98	86	90	80	0.85	0.155	0.025	0.025	0.025	35	0	14	65	0	19	0	0	152	126	89	356	3560
APCNWR	FOSTER	APFRT3	APFRT3P4	N	2013	DORMANT	2015	24	FEB	94	115	85	115	0.975	0.025	0.025	0.025	0.025	32	55	35	14	0	0	0	4	226	182	145	580	5800
APCNWR	FOSTER	APFRT3	APFRT3P5	N	2013	DORMANT	2015	24	FEB	122	0	95	0	0.975	0.025	0.025	0.025	0.025	69	47	70	9	0	0	0	0	170	141	104	416	4160
APCNWR	FOSTER	APFRT4	APFRT4P1	N	2013	DORMANT	2015	24	FEB	98	85	85	85	0.975	0.025	0.025	0.025	0.025	30	65	60	42	0	19	0	0	195	160	123	492	4920
APCNWR	FOSTER	APFRT4	APFRT4P2	N	2013	DORMANT	2015	24	FEB	102	0	95	0	0.975	0.025	0.025	0.025	0.025	80	30	45	65	0	0	0	0	170	137	100	400	4000
APCNWR	FOSTER	APFRT4	APFRT4P3	N	2013	DORMANT	2015	24	FEB	27	0	25	0	0.975	0.025	0.025	0.025	0.025	13	16	30	22	0	0	0	0	243	200	163	652	6520
APCNWR	FOSTER	APFRT4	APFRT4P4	N	2013	DORMANT	2015	24	FEB	94	0	80	0	0.975	0.025	0.025	0.155	0.025	4	5	56	25	0	0	0	0	252	199	162	648	6480
APCNWR	FOSTER	APFRT4	APFRT4P5	N	2013	DORMANT	2015	24	FEB	118	0	100	0	0.85	0.025	0.025	0.025	0.025	18	16	70	65	0	0	0	0	240	193	156	624	6240
APCNWR	FOSTER	APFRT5	APFRT5P1	N	2013	DORMANT	2015	24	FEB	122	0	31	0	0.975	0.025	0.025	0.155	0.025	9	7	20	18	91	50	82	101	557	419	382	1528	15280
APCNWR	FOSTER	APFRT5	APFRT5P2	N	2013	DORMANT	2015	24	FEB	98	0	19	0	0.85	0.025	0.025	0.155	0.025	10	8	21	20	20	37	89	54	231	163	126	504	5040
APCNWR	FOSTER	APFRT5	APFRT5P3	N	2013	DORMANT	2015	24	FEB	68	0	51	0	0.85	0.025	0.025	0.155	0.025	37	5	18	42	30	31	32	53	755	508	471	1884	18840
APCNWR	FOSTER	APFRT5	APFRT5P4	N	2013	DORMANT	2015	24	FEB	118	0	29	0	0.975	0.025	0.025	0.155	0.025	21	0	19	27	86	90	30	81	298	230	193	772	7720
APCNWR	FOSTER	APFRT5	APFRT5P5	N	2013	DORMANT	2015	24	FEB	127	0	38	0	0.975	0.025	0.025	0.155	0.025	51	29	25	10	111	120	46	80	332	262	225	900	9000
APCNWR	FOSTER	APFRT6	APFRT6P1	N	2013	DORMANT	2015	24	FEB	81	0	40	0	0.85	0.025	0.025	0.38	0.155	21	21	18	36	16	26	55	40	202	147	110	440	4400
APCNWR	FOSTER	APFRT6	APFRT6P2	N	2013	DORMANT	2015	24	FEB	51	0	7	0	0.155	0.38	0.025	0.38	0.38	5	0	0	20	45	44	32	18	99	77	40	160	1600
APCNWR	FOSTER	APFRT6	APFRT6P3	N	2013	DORMANT	2015	24	FEB	101	0	47	0	0.85	0.025	0.025	0.38	0.025	7	15	19	3	19	70	41	77	171	135	98	392	3920
APCNWR	FOSTER	APFRT6	APFRT6P4	N	2013	DORMANT	2015	24	FEB	65	0	21	0	0.38	0.38	0.025	0.155	0.155	5	0	4	8	21	60	10	39	218	165	128	512	5120
APCNWR	FOSTER	APFRT6	APFRT6P5	N	2013	DORMANT	2015	24	FEB	59	0	34	0	0.625	0.155	0.025	0.38	0.155	9	18	7	12	52	40	31	35	255	192	155	620	6200
APCNWR	FOSTER	APFRT7	APFRT7P1	N	2013	DORMANT	2015	24	FEB	106	0	64	0	0.625	0.155	0.025	0.38	0.155	0	12	27	14	41	55	91	66	274	218	181	724	7240
APCNWR	FOSTER	APFRT7	APFRT7P2	N	2013	DORMANT	2015	24	FEB	71	0	19	0	0.025	0.155	0.025	0.38	0.025	5	0	0	0	20	25	29	42	133	110	73	292	2920
APCNWR	FOSTER	APFRT7	APFRT7P3	N	2013	DORMANT	2015	24	FEB	143	0	52	0	0.85	0.025	0.025	0.38	0.025	9	20	12	26	0	101	97	109	419	321	284	1136	11360
APCNWR	FOSTER	APFRT7	APFRT7P4	N	2013	DORMANT	2015	24	FEB	162	0	120	0	0.85	0.155	0.025	0.85	0.025	9	0	7	0	20	127	116	142	509	400	363	1452	14520
APCNWR	FOSTER	APFRT7	APFRT7P5	N	2013	DORMANT	2015	24	FEB	81	0	36	0	0.625	0.155	0.025	0.38	0.025	5	4	12	3	21	42	65	20	173	148	111	444	4440
APCNWR	FOSTER	APFRT8	APFRT8P1	N	2013	DORMANT	2015	24	FEB	85	0	40	0	0.155	0.38	0.025	0.155	0.025	0	25	18	24	6	5	0	0	199	164	127	508	5080
APCNWR	FOSTER	APFRT8	APFRT8P2	N	2013	DORMANT	2015	24	FEB	100	95	50	80	0.155	0.38	0.155	0.025	0.155	8	0	0	0	0	6	10	0	111	92	55	220	2200
APCNWR	FOSTER	APFRT8	APFRT8P3	N	2013	DORMANT	2015	24	FEB	110	0	95	0	0.38	0.155	0.025	0.025	0.025	14	90	3	1	2	0	1	0	219	188	151	604	6040
APCNWR	FOSTER	APFRT8	APFRT8P4	N	2013	DORMANT	2015	24	FEB	115	0	110	0	0.38	0.38	0.025	0.155	0.025	22	0	32	29	0	4	0	0	213	173	136	544	5440
APCNWR	FOSTER	APFRT8	APFRT8P5	N	2013	DORMANT	2015	24	FEB	94	0	85	0	0.155	0.38	0.025	0.155	0.025	70	7	4	3	0	0	0	50	328	256	219	876	8760
APCNWR	CORMAN12	APC12T1	APC12T1P1	Y	2014	GROWING	2015	5	FEB	16	0	12	0	0.155	0.025	0.025	0.025	0.38	6	7	4	3	0	0	0	0	73	55	18	72	720
APCNWR	CORMAN12	APC12T1	APC12T1P2	Y	2014	GROWING	2015	5	FEB	17	0	15	0	0.155	0.025	0.025	0.025	0.625	2	3	9	7	0	1	0	0	63	51	14	56	560
APCNWR	CORMAN12	APC12T1	APC12T1P3	Y	2014	GROWING	2015	5	FEB	16	0	14	0	0.38	0.025	0.025	0.155	0.38	8	9	8	15	0	0	0	0	61	45	8	32	320
APCNWR	CORMAN12	APC12T1	APC12T1P4	Y	2014	GROWING	2015	5	FEB	17	0	12	0	0.155	0.025	0.025	0.025	0.38	4	0	6	8	0	0	0	0	74	55	18	72	720
APCNWR	CORMAN12	APC12T1	APC12T1P5	Y	2014	GROWING	2015	5	FEB	15	0	14	0	0.625	0.025	0.025	0.025	0.155	0	7	5	2	6	0	0	0	68	52	15	60	600
APCNWR	CORMAN12	APC12T2	APC12T2P1	Y	2014	GROWING	2015	5	FEB	16	0	14	0	0.155	0.025	0.025	0.025	0.625	3	0	4	0	0	0	0	1	56	43	6	24	240
APCNWR	CORMAN12	APC12T2	APC12T2P2	Y	2014	GROWING	2015	5	FEB	15	0	13	0	0.155	0.025	0.025	0.025	0.625	9	7	3	4	0	0	0	0	71	57	20	80	800
APCNWR	CORMAN12	APC12T2	APC12T2P3	Y	2014	GROWING	2015	5	FEB	21	0	10	0	0.155	0.025	0.025	0.025	0.625	0	4	7	5	3	0	0	0	67	53	16	64	640
APCNWR	CORMAN12	APC12T2	APC12T2P4	Y	2014	GROWING	2015	5	FEB	15	0	13	0	0.38	0.025	0.025	0.155	0.38	4	2	5	0	0	0	0	3	56	46	9	36	360
APCNWR	CORMAN12	APC12T2	APC12T2P5	Y	2014	GROWING	2015	5	FEB	16	0	12	0	0.155	0.025	0.025	0.025	0.625	0	0	3	5	0	4	3	3	58	44	7	28	280
APCNWR	CORMAN12	APC12T3	APC12T3P1	Y	2014	GROWING	2015	5	FEB	15	0	10	0	0.155	0.025	0.025	0.155	0.625	6	4	0	2	0	0	0	0	54	44	7	28	280
APCNWR	CORMAN12	APC12T3	APC12T3P2	Y	2014	GROWING	2015	5	FEB	20	0	15	0	0.155	0.025	0.025	0.155	0.625	3	0	6	0	0	2	0	0	73	57	20	80	800
APCNWR	CORMAN12	APC12T3	APC12T3P3	Y	2014	GROWING	2015	5	FEB	16	0	13	0	0.155	0.155	0.025	0.155	0.38	0	5	3	5	0	0	0	0	61	45	8	32	320
APCNWR	CORMAN12	APC12T3	APC12T3P4	Y	2014	GROWING	2015	5	FEB	16	0	14	0	0.38	0.025	0.025	0.025	0.38	4	8	5	8	0	0	0	0	70	50	13	52	520
APCNWR	CORMAN12	APC12T3	APC12T3P5	Y	2014	GROWING	2015	5	FEB	11	0	10	0	0.38	0.025	0.025	0.025	0.38	2	7	4	0	0	0	0	0	87	62	25	100	1000
APCNWR	CORMAN12	APC12T4	APC12T4P1	Y	2014	GROWING	2015	5	FEB	18	0	15	0	0.38	0.025	0.025	0.155	0.38	0	3	0	4	0	0	6	0	83	49	12	48	480
APCNWR	CORMAN12	APC12T4	APC12T4P2	Y	2014	GROWING	2015	5	FEB	14	127	12	120	0.38	0.025	0.025	0.025	0.38	8	0	0	3	0	0	0	0	56	43	6	24	240
APCNWR	CORMAN12	APC12T4	APC12T4P3	Y	2014	GROWING	2015	5	FEB	20	0	12	0	0.38	0.025	0.025	0.155	0.38	0	6	9	7	0	0	0	0	110	56	19	76	760
APCNWR	CORMAN12	APC12T4	APC12T4P4	Y	2014	GROWING	2015	5	FEB	14	0	10	0	0.38	0.025	0.025	0.025	0.38	5	4	9	0	0	0	0	1	60	46	9	36	360
APCNWR	CORMAN12	APC12T4	APC12T4P5	Y	2014	GROWING	2015	5	FEB	20	0	10	0	0.155	0.025	0.025	0.025	0.38	0	1	4	0	0	0	0	0	58	45	8	32	320
APCNWR	CORMAN12	APC12T5	APC12T5P1	Y	2014	GROWING	2015	5	FEB	18	0	10	0	0.155	0.025	0.025	0.025	0.85	9	15	6	9	0	0	0	0	71	50	13	52	520
APCNWR	CORMAN12	APC12T5	APC12T5P2	Y	2014	GROWING	2015	5	FEB	7	0	3	0	0.155	0.025	0.025	0.025	0.975	0	3	0	0	0	0	0	0	81	56	19	76	760
APCNWR	CORMAN12	APC12T5	APC12T5P3	Y	2014	GROWING	2015	5	FEB	16	0	9	0	0.155	0.025	0.025	0.025	0.85	0	5	6	11	0	0	0	0	103	69	32	128	1280
APCNWR	CORMAN12	APC12T5	APC12T5P4	Y	2014	GROWING	2015	5	FEB	14	0	6	0	0.155	0.025	0.025	0.025	0.85	11	9	5	3	0	0	0	0	69	51	14	56	560
APCNWR	CORMAN12	APC12T5	APC12T5P5	Y	2014	GROWING	2015	5	FEB	14	0	5	0	0.38	0.025	0.025	0.025	0.85	0	7	3	5	0	0	0	0	69	50	13	52	520
APCNWR	CORMAN12	APC12T6	APC12T6P1	Y	2014	GROWING	2015	5	FEB	11	0	8	0	0.155	0.155	0.025	0.025	0.625	5	7	0	3	0	0	0	0	54	43	6	24	240
APCNWR	CORMAN12	APC12T6	APC12T6P2	Y	2014	GROWING	2015	5	FEB	17	0	12	0	0.38	0.155	0.025	0.025	0.38	4	7	16	12	0	0	0	0	67	50	13	52	520
APCNWR	CORMAN12	APC12T6	APC12T6P3	Y	2014	GROWING	2015	5	FEB	12	0	5	0	0.155	0.155	0.025	0.025	0.625	0	0	7	5	0	0	0	0	69	53	16	64	640
APCNWR	CORMAN12	APC12T6	APC12T6P4	Y	2014	GROWING	2015	5	FEB	13	0	7	0	0.38	0.025	0.025	0.025	0.625	0	6	6	11	0	0	0	0	79	57	20	80	800
APCNWR	CORMAN12	APC12T6	APC12T6P5	Y	2014	GROWING	2015	5	FEB	12	0	6	0	0.155	0.025	0.025	0.025	0.85	2	5	3	0	0	0	0	0	61	48	11	44	440
APCNWR	CORMAN12	APC12T7	APC12T7P1	Y	2014	GROWING	2015	5	FEB	21	0	18	0	0.155	0.025	0.025	0.025	0.85	0	12	7	0	0	0	0	0	65	49	12	48	480
APCNWR	CORMAN12	APC12T7	APC12T7P2	Y	2014	GROWING	2015	5	FEB	26	0	12	0	0.38	0.025	0.025	0.025	0.625	3	8	10	4	0	0	0	0	106	69	32	128	1280
APCNWR	CORMAN12	APC12T7	APC12T7P3	Y	2014	GROWING	2015	5	FEB	15	0	10	0	0.155	0.155	0.025	0.025	0.625	0	5	14	4	0	0	0	0	78	58	21	84	840
APCNWR	CORMAN12	APC12T7	APC12T7P4	Y	2014	GROWING	2015	5	FEB	17	0	10	0	0.38	0.025	0.025	0.025	0.625	9	5	0	8	0	0	0	0	94	66	29	116	1160
APCNWR	CORMAN12	APC12T7	APC12T7P5	Y	2014	GROWING	2015	5	FEB	19	0	16	0	0.38	0.025	0.025	0.025	0.625	18	10	9	0	0	0	0	0	110	73	36	144	1440
APCNWR	CORMAN12	APC12T8	APC12T8P1	Y	2014	GROWING	2015	5	FEB	11	0	9	0	0.155	0.025	0.025	0.025	0.625	5	4	6	10	0	1	0	0	58	48	11	44	440
APCNWR	CORMAN12	APC12T8	APC12T8P2	Y	2014	GROWING	2015	5	FEB	13	0	11	0	0.625	0.155	0.025	0.025	0.155	0	6	0	5	0	0	0	0	88	64	27	108	1080
APCNWR	CORMAN12	APC12T8	APC12T8P3	Y	2014	GROWING	2015	5	FEB	11	0	9	0	0.155	0.025	0.025	0.025	0.85	4	0	8	3	1	5	0	0	80	55	18	72	720
APCNWR	CORMAN12	APC12T8	APC12T8P4	Y	2014	GROWING	2015	5	FEB	14	0	10	0	0.38	0.025	0.025	0.025	0.38	5	6	0	4	0	0	2	0	57	45	8	32	320
APCNWR	CORMAN12	APC12T8	APC12T8P5	Y	2014	GROWING	2015	5	FEB	12	0	8	0	0.155	0.025	0.025	0.155	0.38	0	0	6	3	6	0	0	0	60	46	9	36	360
APCNWR	REICHARDT3	APR3T1	APR3T1P1	Y	2013	GROWING	2015	17	FEB	50	0	50	0	0.38	0.025	0.025	0.155	0.155	0	12	15	10	50	62	50	15	143	108	71	284	2840
APCNWR	REICHARDT3	APR3T1	APR3T1P2	Y	2013	GROWING	2015	17	FEB	96	0	90	0	0.38	0.025	0.025	0.155	0.025	15	20	11	0	14	0	0	4	126	99	62	248	2480
APCNWR	REICHARDT3	APR3T1	APR3T1P3	Y	2013	GROWING	2015	17	FEB	89	0	80	0	0.38	0.155	0.025	0.025	0.025	6	9	10	12	45	55	60	62	107	78	41	164	1640
APCNWR	REICHARDT3	APR3T1	APR3T1P4	Y	2013	GROWING	2015	17	FEB	80	0	70	0	0.625	0.38	0.025	0.025	0.025	5	7	9	5	52	64	0	68	112	90	53	212	2120
APCNWR	REICHARDT3	APR3T1	APR3T1P5	Y	2013	GROWING	2015	17	FEB	84	0	80	0	0.38	0.38	0.025	0.155	0.025	10	14	8	10	45	50	43	51	93	73	36	144	1440
APCNWR	REICHARDT3	APR3T2	APR3T2P1	Y	2013	GROWING	2015	17	FEB	48	0	40	0	0.155	0.155	0.025	0.025	0.38	5	4	6	0	0	0	0	40	70	56	19	76	760
APCNWR	REICHARDT3	APR3T2	APR3T2P2	Y	2013	GROWING	2015	17	FEB	60	0	50	0	0.625	0.155	0.025	0.155	0.155	6	15	7	0	0	30	0	44	81	65	28	112	1120
APCNWR	REICHARDT3	APR3T2	APR3T2P3	Y	2013	GROWING	2015	17	FEB	52	0	50	0	0.155	0.155	0.025	0.155	0.155	20	2	2	2	44	0	25	50	60	52	15	60	600
APCNWR	REICHARDT3	APR3T2	APR3T2P4	Y	2013	GROWING	2015	17	FEB	49	0	35	0	0.155	0.155	0.025	0.025	0.38	2	8	0	0	0	30	38	5	89	74	37	148	1480
APCNWR	REICHARDT3	APR3T2	APR3T2P5	Y	2013	GROWING	2015	17	FEB	51	0	48	0	0.155	0.155	0.025	0.155	0.155	0	8	9	0	9	15	0	36	84	67	30	120	1200
APCNWR	REICHARDT3	APR3T3	APR3T3P1	Y	2013	GROWING	2015	17	FEB	101	0	4	0	0.155	0.38	0.025	0.625	0.025	0	4	0	3	0	0	15	9	127	88	51	204	2040
APCNWR	REICHARDT3	APR3T3	APR3T3P2	Y	2013	GROWING	2015	17	FEB	124	0	10	0	0.155	0.38	0.025	0.38	0.155	0	10	6	1	10	22	3	0	146	127	90	360	3600
APCNWR	REICHARDT3	APR3T3	APR3T3P3	Y	2013	GROWING	2015	17	FEB	129	0	25	0	0.85	0.155	0.025	0.155	0.025	0	0	0	15	15	18	45	0	130	101	64	256	2560
APCNWR	REICHARDT3	APR3T3	APR3T3P4	Y	2013	GROWING	2015	17	FEB	131	0	12	0	0.155	0.38	0.025	0.155	0.025	0	0	9	1	16	12	1	35	113	96	59	236	2360
APCNWR	REICHARDT3	APR3T3	APR3T3P5	Y	2013	GROWING	2015	17	FEB	112	0	23	0	0.155	0.155	0.025	0.38	0.155	1	3	0	2	14	0	9	24	125	98	61	244	2440
APCNWR	REICHARDT3	APR3T4	APR3T4P1	Y	2013	GROWING	2015	17	FEB	53	0	40	0	0.38	0.155	0.025	0.025	0.155	0	6	7	0	16	0	0	0	72	55	18	72	720
APCNWR	REICHARDT3	APR3T4	APR3T4P2	Y	2013	GROWING	2015	17	FEB	62	0	25	0	0.85	0.155	0.025	0.025	0.155	9	0	0	4	6	16	40	0	87	65	28	112	1120
APCNWR	REICHARDT3	APR3T4	APR3T4P3	Y	2013	GROWING	2015	17	FEB	66	0	53	0	0.85	0.155	0.025	0.025	0.155	3	7	2	16	14	0	0	0	66	52	15	60	600
APCNWR	REICHARDT3	APR3T4	APR3T4P4	Y	2013	GROWING	2015	17	FEB	48	0	40	0	0.38	0.155	0.025	0.025	0.155	0	12	13	0	29	0	0	10	79	61	24	96	960
APCNWR	REICHARDT3	APR3T4	APR3T4P5	Y	2013	GROWING	2015	17	FEB	50	0	35	0	0.155	0.155	0.025	0.025	0.155	0	9	6	6	15	0	0	15	87	65	28	112	1120
APCNWR	REICHARDT3	APR3T5	APR3T5P1	Y	2013	GROWING	2015	17	FEB	37	0	21	0	0.38	0.155	0.025	0.025	0.38	5	7	0	6	6	10	9	21	76	60	23	92	920
APCNWR	REICHARDT3	APR3T5	APR3T5P2	Y	2013	GROWING	2015	17	FEB	41	0	9	0	0.625	0.025	0.025	0.025	0.155	7	5	0	3	37	26	12	6	74	60	23	92	920
APCNWR	REICHARDT3	APR3T5	APR3T5P3	Y	2013	GROWING	2015	17	FEB	67	0	18	0	0.38	0.155	0.025	0.155	0.155	9	6	10	12	36	32	53	28	169	123	86	344	3440
APCNWR	REICHARDT3	APR3T5	APR3T5P4	Y	2013	GROWING	2015	17	FEB	71	0	10	0	0.155	0.38	0.025	0.025	0.38	3	5	9	0	9	10	39	12	107	83	46	184	1840
APCNWR	REICHARDT3	APR3T5	APR3T5P5	Y	2013	GROWING	2015	17	FEB	101	0	11	0	0.155	0.38	0.025	0.38	0.025	14	5	12	7	53	50	70	47	172	127	90	360	3600
APCNWR	REICHARDT3	APR3T6	APR3T6P1	Y	2013	GROWING	2015	17	FEB	118	0	20	0	0.85	0.025	0.025	0.38	0.025	13	10	7	24	35	60	24	61	156	120	83	332	3320
APCNWR	REICHARDT3	APR3T6	APR3T6P2	Y	2013	GROWING	2015	17	FEB	97	0	12	0	0.155	0.025	0.025	0.155	0.155	3	7	5	5	45	26	37	50	158	121	84	336	3360
APCNWR	REICHARDT3	APR3T6	APR3T6P3	Y	2013	GROWING	2015	17	FEB	155	0	21	0	0.625	0.155	0.025	0.155	0.025	17	12	18	15	81	122	99	125	107	85	48	192	1920
APCNWR	REICHARDT3	APR3T6	APR3T6P4	Y	2013	GROWING	2015	17	FEB	147	0	35	0	0.155	0.155	0.025	0.025	0.625	0	15	14	12	0	102	99	125	107	85	48	192	1920
APCNWR	REICHARDT3	APR3T6	APR3T6P5	Y	2013	GROWING	2015	17	FEB	157	42	19	21	0.38	0.155	0.155	0.025	0.155	14	21	5	23	30	20	36	45	188	139	102	408	4080
APCNWR	REICHARDT3	APR3T7	APR3T7P1	Y	2013	GROWING	2015	17	FEB	41	0	15	0	0.38	0.155	0.025	0.155	0.155	11	0	3	12	30	31	9	26	89	63	26	104	1040
APCNWR	REICHARDT3	APR3T7	APR3T7P2	Y	2013	GROWING	2015	17	FEB	43	0	17	0	0.155	0.025	0.025	0.155	0.85	7	5	0	10	15	40	10	12	83	63	26	104	1040
APCNWR	REICHARDT3	APR3T7	APR3T7P3	Y	2013	GROWING	2015	17	FEB	49	0	21	0	0.155	0.155	0.025	0.155	0.38	10	8	10	11	35	7	20	30	120	82	45	180	1800
APCNWR	REICHARDT3	APR3T7	APR3T7P4	Y	2013	GROWING	2015	17	FEB	41	0	16	0	0.155	0.155	0.025	0.155	0.625	5	10	3	5	35	15	30	40	98	70	33	132	1320
APCNWR	REICHARDT3	APR3T7	APR3T7P5	Y	2013	GROWING	2015	17	FEB	37	0	11	0	0.38	0.155	0.025	0.025	0.625	10	7	0	6	20	5	14	10	99	70	33	132	1320
APCNWR	REICHARDT3	APR3T8	APR3T8P1	Y	2013	GROWING	2015	17	FEB	79	0	7	0	0.38	0.155	0.025	0.155	0.025	0	2	0	0	4	0	0	3	262	161	124	496	4960
APCNWR	REICHARDT3	APR3T8	APR3T8P2	Y	2013	GROWING	2015	17	FEB	119	0	65	0	0.38	0.38	0.025	0.025	0.025	0	3	0	4	12	0	0	5	135	99	62	248	2480
APCNWR	REICHARDT3	APR3T8	APR3T8P3	Y	2013	GROWING	2015	17	FEB	33	0	20	0	0.155	0.155	0.025	0.155	0.025	0	0	0	0	5	24	0	63	133	98	61	244	2440
APCNWR	REICHARDT3	APR3T8	APR3T8P4	Y	2013	GROWING	2015	17	FEB	18	0	12	0	0.38	0.155	0.025	0.155	0.025	2	2	9	4	0	0	0	10	167	123	86	344	3440
APCNWR	REICHARDT3	APR3T8	APR3T8P5	Y	2013	GROWING	2015	17	FEB	43	0	15	0	0.155	0.38	0.025	0.155	0.025	0	0	0	0	30	9	0	12	132	96	59	236	2360
APCNWR	LAFITTEMIDDLE	APLET1	APLET1P1	N	2015	DORMANT	2015	1	FEB	25	0	15	0	0.155	0.025	0.025	0.025	0.625	17	0	8	12	0	0	0	0	48	39	2	8	80
APCNWR	LAFITTEMIDDLE	APLET1	APLET1P2	N	2015	DORMANT	2015	1	FEB	6	0	3	0	0.025	0.025	0.025	0.025	0.85	0	0	0	0	0	0	0	0	46	40	3	12	120
APCNWR	LAFITTEMIDDLE	APLET1	APLET1P3	N	2015	DORMANT	2015	1	FEB	5	0	3	0	0.025	0.155	0.025	0.025	0.625	2	3	0	0	0	0	2	0	59	40	3	12	120
APCNWR	LAFITTEMIDDLE	APLET1	APLET1P4	N	2015	DORMANT	2015	1	FEB	29	97	15	97	0.625	0.025	0.025	0.025	0.38	7	0	2	0	0	0	0	0	56	48	11	44	440
APCNWR	LAFITTEMIDDLE	APLET1	APLET1P5	N	2015	DORMANT	2015	1	FEB	27	0	14	0	0.155	0.025	0.025	0.025	0.38	4	2	0	0	0	0	0	2	79	57	20	80	800
APCNWR	LAFITTEMIDDLE	APLET2	APLET2P1	N	2015	DORMANT	2015	1	FEB	19	0	7	0	0.155	0.025	0.025	0.155	0.625	0	4	0	6	0	0	0	0	49	37	0	0	0
APCNWR	LAFITTEMIDDLE	APLET2	APLET2P2	N	2015	DORMANT	2015	1	FEB	17	0	12	0	0.155	0.025	0.025	0.025	0.38	1	4	5	3	0	0	1	1	59	42	5	20	200
APCNWR	LAFITTEMIDDLE	APLET2	APLET2P3	N	2015	DORMANT	2015	1	FEB	13	49	10	49	0.155	0.025	0.025	0.155	0.625	0	0	5	0	6	0	0	2	39	37	0	0	0
APCNWR	LAFITTEMIDDLE	APLET2	APLET2P4	N	2015	DORMANT	2015	1	FEB	11	0	4	0	0.025	0.025	0.025	0.025	0.85	0	0	0	0	0	0	0	4	42	37	0	0	0
APCNWR	LAFITTEMIDDLE	APLET2	APLET2P5	N	2015	DORMANT	2015	1	FEB	18	0	15	0	0.025	0.025	0.025	0.155	0.625	0	0	0	5	0	0	9	0	51	38	1	4	40
APCNWR	LAFITTEMIDDLE	APLET3	APLET3P1	N	2015	DORMANT	2015	1	FEB	24	0	20	0	0.155	0.025	0.025	0.025	0.625	1	4	0	5	0	0	4	1	48	37	0	0	0
APCNWR	LAFITTEMIDDLE	APLET3	APLET3P2	N	2015	DORMANT	2015	1	FEB	20	0	10	0	0.38	0.025	0.025	0.025	0.38	4	9	4	1	0	0	4	0	48	38	1	4	40
APCNWR	LAFITTEMIDDLE	APLET3	APLET3P3	N	2015	DORMANT	2015	1	FEB	30	0	20	0	0.155	0.025	0.025	0.025	0.38	0	5	0	0	0	0	0	0	53	41	4	16	160
APCNWR	LAFITTEMIDDLE	APLET3	APLET3P4	N	2015	DORMANT	2015	1	FEB	24	0	20	0	0.155	0.025	0.025	0.155	0.38	0	8	9	0	0	0	0	0	49	39	2	8	80
APCNWR	LAFITTEMIDDLE	APLET3	APLET3P5	N	2015	DORMANT	2015	1	FEB	14	0	12	0	0.155	0.025	0.025	0.155	0.38	3	4	3	0	0	0	2	2	54	40	3	12	120
APCNWR	LAFITTEMIDDLE	APLET4	APLET4P1	N	2015	DORMANT	2015	1	FEB	17	0	14	0	0.025	0.025	0.025	0.025	0.85	2	0	0	0	0	0	0	4	53	41	4	16	160
APCNWR	LAFITTEMIDDLE	APLET4	APLET4P2	N	2015	DORMANT	2015	1	FEB	20	0	18	0	0.155	0.025	0.025	0.025	0.625	14	0	0	0	0	0	0	0	43	37	0	0	0
APCNWR	LAFITTEMIDDLE	APLET4	APLET4P3	N	2015	DORMANT	2015	1	FEB	47	0	10	0	0.155	0.025	0.025	0.025	0.38	4	6	0	0	0	0	0	0	50	39	2	8	80
APCNWR	LAFITTEMIDDLE	APLET4	APLET4P4	N	2015	DORMANT	2015	1	FEB	19	0	5	0	0.155	0.025	0.025	0.025	0.625	9	0	4	0	0	0	0	5	56	39	2	8	80
APCNWR	LAFITTEMIDDLE	APLET4	APLET4P5	N	2015	DORMANT	2015	1	FEB	9	0	5	0	0.025	0.025	0.025	0.025	0.85	0	0	0	0	0	0	0	0	58	42	5	20	200
APCNWR	LAFITTEMIDDLE	APLET5	APLET5P1	N	2015	DORMANT	2015	1	FEB	31	0	17	0	0.155	0.155	0.025	0.025	0.85	0	3	4	14	0	0	0	0	71	51	14	56	560
APCNWR	LAFITTEMIDDLE	APLET5	APLET5P2	N	2015	DORMANT	2015	1	FEB	26	0	18	0	0.155	0.025	0.025	0.025	0.975	0	14	5	0	0	0	0	0	62	46	9	36	360
APCNWR	LAFITTEMIDDLE	APLET5	APLET5P3	N	2015	DORMANT	2015	1	FEB	16	0	11	0	0.025	0.155	0.025	0.025	0.85	0	0	0	0	0	0	0	0	50	39	2	8	80
APCNWR	LAFITTEMIDDLE	APLET5	APLET5P4	N	2015	DORMANT	2015	1	FEB	31	0	12	0	0.155	0.025	0.025	0.025	0.85	0	9	5	16	0	0	0	0	71	51	14	56	560
APCNWR	LAFITTEMIDDLE	APLET5	APLET5P5	N	2015	DORMANT	2015	1	FEB	27	0	14	0	0.155	0.155	0.025	0.025	0.85	10	0	8	0	0	0	0	0	63	46	9	36	360
APCNWR	LAFITTEMIDDLE	APLET6	APLET6P1	N	2015	DORMANT	2015	1	FEB	16	0	11	0	0.38	0.025	0.025	0.025	0.625	5	7	11	10	0	0	0	0	39	37	0	0	0
APCNWR	LAFITTEMIDDLE	APLET6	APLET6P2	N	2015	DORMANT	2015	1	FEB	16	0	10	0	0.155	0.025	0.025	0.025	0.85	8	15	9	10	0	0	0	0	49	37	0	0	0
APCNWR	LAFITTEMIDDLE	APLET6	APLET6P3	N	2015	DORMANT	2015	1	FEB	22	0	16	0	0.155	0.025	0.025	0.025	0.85	0	12	0	20	0	0	0	0	42	37	0	0	0
APCNWR	LAFITTEMIDDLE	APLET6	APLET6P4	N	2015	DORMANT	2015	1	FEB	26	0	11	0	0.025	0.155	0.025	0.155	0.85	0	5	3	7	0	0	0	0
APCNWR	LAFITTEMIDDLE	APLET6	APLET6P5	N	2015	DORMANT	2015	1	FEB	48	0	18	0	0.155	0.025	0.025	0.025	0.85	20	8	12	19	0	0	0	0
APCNWR	LAFITTEMIDDLE	APLET7	APLET7P1	N	2015	DORMANT	2015	1	FEB	24	0	17	0	0.155	0.155	0.025	0.025	0.85	12	0	0	9	0	0	0	0	53	39	2	8	80
APCNWR	LAFITTEMIDDLE	APLET7	APLET7P2	N	2015	DORMANT	2015	1	FEB	12	0	7	0	0.155	0.155	0.025	0.025	0.625	0	4	5	9	0	0	4	0	70	48	11	44	440
APCNWR	LAFITTEMIDDLE	APLET7	APLET7P3	N	2015	DORMANT	2015	1	FEB	6	18	5	18	0.025	0.155	0.025	0.025	0.85	0	0	7	2	0	0	0	0	74	44	7	28	280
APCNWR	LAFITTEMIDDLE	APLET7	APLET7P4	N	2015	DORMANT	2015	1	FEB	20	0	9	0	0.025	0.155	0.025	0.025	0.85	0	0	0	0	0	0	0	0	54	37	0	0	0
APCNWR	LAFITTEMIDDLE	APLET7	APLET7P5	N	2015	DORMANT	2015	1	FEB	13	0	9	0	0.025	0.155	0.025	0.025	0.85	5	0	0	7	0	0	0	0	55	37	0	0	0
APCNWR	LAFITTEMIDDLE	APLET8	APLET8P1	N	2015	DORMANT	2015	1	FEB	7	0	6	0	0.38	0.025	0.025	0.38	0.155	0	0	3	5	2	1	0	0	151	115	78	312	3120
APCNWR	LAFITTEMIDDLE	APLET8	APLET8P2	N	2015	DORMANT	2015	1	FEB	13	18	10	18	0.155	0.025	0.025	0.38	0.155	1	0	0	1	0	0	1	1	61	50	13	52	520
APCNWR	LAFITTEMIDDLE	APLET8	APLET8P3	N	2015	DORMANT	2015	1	FEB	22	0	16	0	0.155	0.025	0.025	0.38	0.155	7	0	0	7	0	0	0	0	66	49	12	48	480
APCNWR	LAFITTEMIDDLE	APLET8	APLET8P4	N	2015	DORMANT	2015	1	FEB	4	0	3	0	0.025	0.155	0.025	0.625	0.025	0	0	0	1	1	0	1	1	82	65	28	112	1120
APCNWR	LAFITTEMIDDLE	APLET8	APLET8P5	N	2015	DORMANT	2015	1	FEB	10	16	5	16	0.025	0.155	0.025	0.155	0.155	2	2	0	0	0	0	0	2	60	48	11	44	440
APCNWR	PRAUSE3	APP3T1	APP3T1P1	Y	2014	DORMANT	2015	12	FEB	41	0	14	0	0.155	0.025	0.025	0.025	0.625	6	11	10	8	0	0	0	0	96	72	35	140	1400
APCNWR	PRAUSE3	APP3T1	APP3T1P2	Y	2014	DORMANT	2015	12	FEB	29	0	13	0	0.155	0.025	0.025	0.025	0.625	0	19	6	6	2	0	0	0	59	51	14	56	560
APCNWR	PRAUSE3	APP3T1	APP3T1P3	Y	2014	DORMANT	2015	12	FEB	17	0	13	0	0.155	0.025	0.025	0.025	0.38	5	2	5	1	0	0	0	0	52	45	8	32	320
APCNWR	PRAUSE3	APP3T1	APP3T1P4	Y	2014	DORMANT	2015	12	FEB	35	0	20	0	0.38	0.025	0.025	0.025	0.38	16	4	2	4	0	0	0	0	84	70	33	132	1320
APCNWR	PRAUSE3	APP3T1	APP3T1P5	Y	2014	DORMANT	2015	12	FEB	18	0	10	0	0.38	0.155	0.025	0.025	0.625	7	5	10	6	0	0	0	0	98	85	48	192	1920
APCNWR	PRAUSE3	APP3T2	APP3T2P1	Y	2014	DORMANT	2015	12	FEB	22	0	20	0	0.625	0.025	0.025	0.025	0.155	16	6	4	2	0	0	0	0	88	62	25	100	1000
APCNWR	PRAUSE3	APP3T2	APP3T2P2	Y	2014	DORMANT	2015	12	FEB	16	0	12	0	0.155	0.025	0.025	0.155	0.625	4	3	6	5	0	0	0	0	54	44	7	28	280
APCNWR	PRAUSE3	APP3T2	APP3T2P3	Y	2014	DORMANT	2015	12	FEB	22	0	17	0	0.155	0.025	0.025	0.025	0.625	12	5	2	11	0	2	0	0	63	44	7	28	280
APCNWR	PRAUSE3	APP3T2	APP3T2P4	Y	2014	DORMANT	2015	12	FEB	24	0	20	0	0.975	0.025	0.025	0.025	0.025	7	17	16	15	0	0	0	0	62	52	15	60	600
APCNWR	PRAUSE3	APP3T2	APP3T2P5	Y	2014	DORMANT	2015	12	FEB	18	0	15	0	0.625	0.025	0.025	0.025	0.38	14	5	5	0	1	0	0	0	56	44	7	28	280
APCNWR	PRAUSE3	APP3T3	APP3T3P1	Y	2014	DORMANT	2015	12	FEB	11	0	6	0	0.155	0.155	0.025	0.155	0.625	0	3	2	1	2	2	0	0	47	43	6	24	240
APCNWR	PRAUSE3	APP3T3	APP3T3P2	Y	2014	DORMANT	2015	12	FEB	12	0	7	0	0.155	0.025	0.025	0.155	0.625	4	6	1	2	1	0	1	0	54	44	7	28	280
APCNWR	PRAUSE3	APP3T3	APP3T3P3	Y	2014	DORMANT	2015	12	FEB	28	0	14	0	0.38	0.155	0.025	0.025	0.155	1	12	2	3	0	0	1	2	60	46	9	36	360
APCNWR	PRAUSE3	APP3T3	APP3T3P4	Y	2014	DORMANT	2015	12	FEB	22	0	16	0	0.155	0.155	0.025	0.025	0.38	0	7	0	6	2	0	0	1	46	38	1	4	40
APCNWR	PRAUSE3	APP3T3	APP3T3P5	Y	2014	DORMANT	2015	12	FEB	16	0	13	0	0.155	0.155	0.025	0.025	0.38	0	0	0	1	3	0	0	1	40	37	0	0	0
APCNWR	PRAUSE3	APP3T4	APP3T4P1	Y	2014	DORMANT	2015	12	FEB	16	0	7	0	0.38	0.155	0.025	0.025	0.155	4	10	8	0	1	6	0	6	48	39	2	8	80
APCNWR	PRAUSE3	APP3T4	APP3T4P2	Y	2014	DORMANT	2015	12	FEB	12	0	10	0	0.38	0.155	0.025	0.025	0.155	3	0	3	2	0	4	0	0	73	56	19	76	760
APCNWR	PRAUSE3	APP3T4	APP3T4P3	Y	2014	DORMANT	2015	12	FEB	7	0	5	0	0.155	0.025	0.025	0.025	0.85	6	2	0	1	0	0	0	0	38	37	0	0	0
APCNWR	PRAUSE3	APP3T4	APP3T4P4	Y	2014	DORMANT	2015	12	FEB	20	0	17	0	0.38	0.155	0.025	0.025	0.155	3	2	1	3	0	4	0	1	39	37	0	0	0
APCNWR	PRAUSE3	APP3T4	APP3T4P5	Y	2014	DORMANT	2015	12	FEB	12	0	8	0	0.155	0.155	0.025	0.025	0.38	3	1	4	5	0	0	0	0	57	41	4	16	160
APCNWR	PRAUSE3	APP3T5	APP3T5P1	Y	2014	DORMANT	2015	12	FEB	12	0	4	0	0.025	0.155	0.025	0.025	0.38	7	2	3	1	0	0	0	0	167	133	96	384	3840
APCNWR	PRAUSE3	APP3T5	APP3T5P2	Y	2014	DORMANT	2015	12	FEB	13	0	7	0	0.155	0.155	0.025	0.025	0.38	5	8	6	0	0	0	0	0	63	47	10	40	400
APCNWR	PRAUSE3	APP3T5	APP3T5P3	Y	2014	DORMANT	2015	12	FEB	16	0	14	0	0.155	0.025	0.025	0.025	0.625	0	0	5	8	0	0	0	0	69	54	17	68	680
APCNWR	PRAUSE3	APP3T5	APP3T5P4	Y	2014	DORMANT	2015	12	FEB	34	0	16	0	0.155	0.155	0.025	0.025	0.38	0	0	11	10	0	0	0	0	87	61	24	96	960
APCNWR	PRAUSE3	APP3T5	APP3T5P5	Y	2014	DORMANT	2015	12	FEB	16	0	12	0	0.025	0.155	0.025	0.025	0.85	7	0	8	9	0	0	0	0	84	65	28	112	1120
APCNWR	PRAUSE3	APP3T6	APP3T6P1	Y	2014	DORMANT	2015	12	FEB	55	0	18	0	0.155	0.155	0.025	0.025	0.625	11	9	16	0	0	0	14	0	99	74	37	148	1480
APCNWR	PRAUSE3	APP3T6	APP3T6P2	Y	2014	DORMANT	2015	12	FEB	27	0	19	0	0.155	0.025	0.025	0.025	0.625	21	3	12	14	0	0	0	0	59	48	11	44	440
APCNWR	PRAUSE3	APP3T6	APP3T6P3	Y	2014	DORMANT	2015	12	FEB	45	0	21	0	0.38	0.155	0.025	0.025	0.38	7	14	9	15	0	0	0	0	69	52	15	60	600
APCNWR	PRAUSE3	APP3T6	APP3T6P4	Y	2014	DORMANT	2015	12	FEB	31	0	27	0	0.155	0.025	0.025	0.025	0.85	0	0	0	0	0	0	0	0	54	43	6	24	240
APCNWR	PRAUSE3	APP3T6	APP3T6P5	Y	2014	DORMANT	2015	12	FEB	27	0	12	0	0.625	0.155	0.025	0.025	0.155	15	19	12	0	7	14	0	0	114	76	39	156	1560
APCNWR	PRAUSE3	APP3T7	APP3T7P1	Y	2014	DORMANT	2015	12	FEB	27	0	23	0	0.155	0.155	0.025	0.025	0.38	7	5	6	0	11	0	7	0	71	49	12	48	480
APCNWR	PRAUSE3	APP3T7	APP3T7P2	Y	2014	DORMANT	2015	12	FEB	14	0	9	0	0.155	0.155	0.025	0.025	0.625	5	13	6	0	0	7	0	0	70	50	13	52	520
APCNWR	PRAUSE3	APP3T7	APP3T7P3	Y	2014	DORMANT	2015	12	FEB	7	0	5	0	0.025	0.625	0.025	0.025	0.155	4	2	3	0	0	0	0	0	54	43	6	24	240
APCNWR	PRAUSE3	APP3T7	APP3T7P4	Y	2014	DORMANT	2015	12	FEB	26	70	18	54	0.025	0.155	0.155	0.025	0.155	16	0	7	12	0	21	15	30	57	47	10	40	400
APCNWR	PRAUSE3	APP3T7	APP3T7P5	Y	2014	DORMANT	2015	12	FEB	15	46	12	21	0.38	0.155	0.025	0.025	0.38	0	0	16	5	19	25	0	35	141	110	73	292	2920
APCNWR	PRAUSE3	APP3T8	APP3T8P1	Y	2014	DORMANT	2015	12	FEB	43	0	22	0	0.155	0.025	0.025	0.025	0.625	18	0	19	16	0	0	12	14	81	53	16	64	640
APCNWR	PRAUSE3	APP3T8	APP3T8P2	Y	2014	DORMANT	2015	12	FEB	21	0	17	0	0.025	0.38	0.025	0.025	0.38	8	3	3	4	0	0	0	0	69	47	10	40	400
APCNWR	PRAUSE3	APP3T8	APP3T8P3	Y	2014	DORMANT	2015	12	FEB	12	0	5	0	0.025	0.38	0.025	0.025	0.38	2	1	5	7	0	0	0	0	54	44	7	28	280
APCNWR	PRAUSE3	APP3T8	APP3T8P4	Y	2014	DORMANT	2015	12	FEB	67	0	4	0	0.025	0.38	0.025	0.025	0.155	2	4	3	2	0	0	0	0	118	87	50	200	2000
APCNWR	PRAUSE3	APP3T8	APP3T8P5	Y	2014	DORMANT	2015	12	FEB	5	0	3	0	0.025	0.85	0.025	0.025	0.155	5	3	2	4	0	0	0	0	48	44	7	28	280
PACK	WEST	PAWTT1	PAWTT1P1	Y	2015	DORMANT	2015	2	APR	13	0	9	0	0.155	0.025	0.025	0.025	0.85	0	0	0	3	0	0	0	0	86	81	44	176	1760
PACK	WEST	PAWTT1	PAWTT1P2	Y	2015	DORMANT	2015	2	APR	7	61	5	31	0.155	0.025	0.025	0.025	0.85	3	4	0	14	0	0	0	0	43	38	1	4	40
PACK	WEST	PAWTT1	PAWTT1P3	Y	2015	DORMANT	2015	2	APR	31	0	5	0	0.025	0.025	0.025	0.025	0.975	0	0	5	0	0	0	0	0	43	39	2	8	80
PACK	WEST	PAWTT1	PAWTT1P4	Y	2015	DORMANT	2015	2	APR	9	0	5	0	0.155	0.025	0.025	0.025	0.85	4	3	0	4	0	0	0	0	37	37	0	0	0
PACK	WEST	PAWTT1	PAWTT1P5	Y	2015	DORMANT	2015	2	APR	14	0	8	0	0.155	0.025	0.025	0.025	0.85	5	0	3	9	0	0	0	0	43	38	1	4	40
PACK	WEST	PAWTT2	PAWTT2P1	Y	2015	DORMANT	2015	2	APR	4	0	2	0	0.025	0.025	0.025	0.025	0.85	0	0	0	0	0	0	0	0	37	37	0	0	0
PACK	WEST	PAWTT2	PAWTT2P2	Y	2015	DORMANT	2015	2	APR	4	0	3	0	0.025	0.025	0.025	0.025	0.975	4	0	0	0	0	0	0	0	38	37	0	0	0
PACK	WEST	PAWTT2	PAWTT2P3	Y	2015	DORMANT	2015	2	APR	7	0	4	0	0.025	0.025	0.025	0.025	0.85	0	3	0	0	0	0	0	0	37	37	0	0	0
PACK	WEST	PAWTT2	PAWTT2P4	Y	2015	DORMANT	2015	2	APR	5	0	3	0	0.155	0.025	0.025	0.025	0.975	0	0	0	0	0	0	0	0	37	37	0	0	0
PACK	WEST	PAWTT2	PAWTT2P5	Y	2015	DORMANT	2015	2	APR	7	0	6	0	0.155	0.025	0.025	0.025	0.85	0	5	3	0	0	0	0	0	37	37	0	0	0
PACK	WEST	PAWTT3	PAWTT3P1	Y	2015	DORMANT	2015	2	APR	11	0	8	0	0.38	0.025	0.025	0.025	0.625	0	5	0	5	0	0	0	0	37	37	0	0	0
PACK	WEST	PAWTT3	PAWTT3P2	Y	2015	DORMANT	2015	2	APR	6	0	5	0	0.155	0.025	0.025	0.025	0.625	0	0	7	0	0	0	0	0	37	37	0	0	0
PACK	WEST	PAWTT3	PAWTT3P3	Y	2015	DORMANT	2015	2	APR	12	0	8	0	0.155	0.025	0.025	0.025	0.625	0	6	7	3	0	0	0	0	42	38	1	4	40
PACK	WEST	PAWTT3	PAWTT3P4	Y	2015	DORMANT	2015	2	APR	15	0	11	0	0.155	0.025	0.025	0.025	0.85	0	0	6	8	0	0	0	0	43	38	1	4	40
PACK	WEST	PAWTT3	PAWTT3P5	Y	2015	DORMANT	2015	2	APR	9	0	4	0	0.155	0.025	0.025	0.025	0.85	0	0	6	0	0	0	0	0	38	37	0	0	0
PACK	WEST	PAWTT4	PAWTT4P1	Y	2015	DORMANT	2015	2	APR	4	0	3	0	0.025	0.025	0.025	0.025	0.975	0	0	0	6	0	0	0	0	53	52	15	60	600
PACK	WEST	PAWTT4	PAWTT4P2	Y	2015	DORMANT	2015	2	APR	0	0	0	0	0.025	0.025	0.025	0.025	0.975	0	0	0	0	0	0	0	0	38	37	0	0	0
PACK	WEST	PAWTT4	PAWTT4P3	Y	2015	DORMANT	2015	2	APR	6	101	5	63	0.025	0.025	0.025	0.025	0.975	4	0	0	0	0	0	0	61	41	41	4	16	160
PACK	WEST	PAWTT4	PAWTT4P4	Y	2015	DORMANT	2015	2	APR	3	0	3	0	0.025	0.025	0.025	0.025	0.975	0	0	0	0	0	0	0	0	114	105	68	272	2720
PACK	WEST	PAWTT4	PAWTT4P5	Y	2015	DORMANT	2015	2	APR	5	32	4	29	0.025	0.025	0.025	0.025	0.975	0	0	0	0	0	0	0	0	49	48	11	44	440
PACK	WEST	PAWTT5	PAWTT5P1	Y	2015	DORMANT	2015	2	APR	6	40	5	40	0.155	0.025	0.025	0.025	0.85	5	0	0	0	0	0	0	0	51	47	10	40	400
PACK	WEST	PAWTT5	PAWTT5P2	Y	2015	DORMANT	2015	2	APR	14	0	6	0	0.155	0.155	0.025	0.025	0.625	0	0	0	0	0	0	0	0	45	39	2	8	80
PACK	WEST	PAWTT5	PAWTT5P3	Y	2015	DORMANT	2015	2	APR	10	31	7	31	0.025	0.025	0.025	0.025	0.85	0	0	7	9	0	0	0	18	61	59	22	88	880
PACK	WEST	PAWTT5	PAWTT5P4	Y	2015	DORMANT	2015	2	APR	18	14	9	10	0.155	0.025	0.025	0.025	0.85	0	12	18	14	0	0	0	0	49	39	2	8	80
PACK	WEST	PAWTT5	PAWTT5P5	Y	2015	DORMANT	2015	2	APR	22	25	6	25	0.38	0.025	0.025	0.025	0.625	3	5	0	0	0	0	0	25	53	41	4	16	160
PACK	WEST	PAWTT6	PAWTT6P1	Y	2015	DORMANT	2015	2	APR	7	0	6	0	0.155	0.025	0.025	0.025	0.85	0	0	6	5	0	0	0	0	40	39	2	8	80
PACK	WEST	PAWTT6	PAWTT6P2	Y	2015	DORMANT	2015	2	APR	18	0	7	0	0.155	0.025	0.025	0.025	0.85	0	11	12	0	0	0	0	0	44	39	2	8	80
PACK	WEST	PAWTT6	PAWTT6P3	Y	2015	DORMANT	2015	2	APR	14	20	12	17	0.155	0.025	0.025	0.025	0.85	0	5	9	11	0	0	0	0	46	39	2	8	80
PACK	WEST	PAWTT6	PAWTT6P4	Y	2015	DORMANT	2015	2	APR	11	0	5	0	0.38	0.025	0.025	0.025	0.625	0	7	6	3	0	0	0	0	45	39	2	8	80
PACK	WEST	PAWTT6	PAWTT6P5	Y	2015	DORMANT	2015	2	APR	15	0	9	0	0.155	0.025	0.025	0.025	0.625	7	9	0	0	0	0	0	0	54	46	9	36	360
PACK	WEST	PAWTT7	PAWTT7P1	Y	2015	DORMANT	2015	2	APR	9	0	8	0	0.155	0.025	0.025	0.025	0.85	0	0	3	5	0	0	0	0	43	37	0	0	0
PACK	WEST	PAWTT7	PAWTT7P2	Y	2015	DORMANT	2015	2	APR	13	0	9	0	0.155	0.025	0.025	0.025	0.85	7	0	0	0	0	0	0	0	57	51	14	56	560
PACK	WEST	PAWTT7	PAWTT7P3	Y	2015	DORMANT	2015	2	APR	14	0	10	0	0.38	0.025	0.025	0.025	0.625	4	5	9	0	0	0	0	0	59	42	5	20	200
PACK	WEST	PAWTT7	PAWTT7P4	Y	2015	DORMANT	2015	2	APR	12	0	6	0	0.155	0.025	0.025	0.025	0.625	0	5	0	8	0	0	0	0	39	39	2	8	80
PACK	WEST	PAWTT7	PAWTT7P5	Y	2015	DORMANT	2015	2	APR	11	0	7	0	0.155	0.025	0.025	0.025	0.625	0	3	0	7	0	0	0	0	70	65	28	112	1120
PACK	WEST	PAWTT8	PAWTT8P1	Y	2015	DORMANT	2015	2	APR	16	0	7	0	0.025	0.025	0.025	0.025	0.975	0	5	3	0	0	0	0	0	43	40	3	12	120
PACK	WEST	PAWTT8	PAWTT8P2	Y	2015	DORMANT	2015	2	APR	5	0	4	0	0.025	0.025	0.025	0.025	0.975	0	0	0	0	0	0	0	0	39	37	0	0	0
PACK	WEST	PAWTT8	PAWTT8P3	Y	2015	DORMANT	2015	2	APR	6	0	5	0	0.025	0.025	0.025	0.025	0.975	0	0	0	0	0	0	0	0	39	37	0	0	0
PACK	WEST	PAWTT8	PAWTT8P4	Y	2015	DORMANT	2015	2	APR	11	0	9	0	0.155	0.025	0.025	0.025	0.625	0	6	3	5	0	0	0	0	40	37	0	0	0
PACK	WEST	PAWTT8	PAWTT8P5	Y	2015	DORMANT	2015	2	APR	12	0	8	0	0.025	0.155	0.025	0.025	0.85	0	0	0	3	0	0	0	0	68	64	27	108	1080
PACK	BONSER	PABRT1	PABRT1P1	Y	2015	DORMANT	2015	2	APR	19	0	15	0	0.625	0.155	0.025	0.025	0.38	12	13	0	18	0	0	0	0	116	57	20	80	800
PACK	BONSER	PABRT1	PABRT1P2	Y	2015	DORMANT	2015	2	APR	24	0	12	0	0.155	0.38	0.025	0.025	0.625	0	15	14	9	0	0	0	0	96	55	18	72	720
PACK	BONSER	PABRT1	PABRT1P3	Y	2015	DORMANT	2015	2	APR	22	0	17	0	0.155	0.38	0.025	0.025	0.625	0	19	7	15	0	0	0	0	93	58	21	84	840
PACK	BONSER	PABRT1	PABRT1P4	Y	2015	DORMANT	2015	2	APR	17	0	9	0	0.625	0.155	0.025	0.025	0.38	18	14	11	12	0	0	0	0	111	56	19	76	760
PACK	BONSER	PABRT1	PABRT1P5	Y	2015	DORMANT	2015	2	APR	29	0	18	0	0.38	0.155	0.025	0.025	0.38	14	16	18	7	0	0	0	0	137	66	29	116	1160
PACK	BONSER	PABRT2	PABRT2P1	Y	2015	DORMANT	2015	2	APR	17	0	11	0	0.155	0.155	0.025	0.025	0.625	10	16	5	11	0	0	0	0	77	48	11	44	440
PACK	BONSER	PABRT2	PABRT2P2	Y	2015	DORMANT	2015	2	APR	25	0	13	0	0.155	0.025	0.025	0.025	0.85	6	10	10	15	0	0	0	0	80	48	11	44	440
PACK	BONSER	PABRT2	PABRT2P3	Y	2015	DORMANT	2015	2	APR	21	0	17	0	0.155	0.155	0.025	0.025	0.85	13	15	10	0	0	0	0	0	55	41	4	16	160
PACK	BONSER	PABRT2	PABRT2P4	Y	2015	DORMANT	2015	2	APR	22	0	14	0	0.155	0.025	0.025	0.025	0.85	16	12	0	0	0	0	0	0	65	44	7	28	280
PACK	BONSER	PABRT2	PABRT2P5	Y	2015	DORMANT	2015	2	APR	33	0	18	0	0.38	0.025	0.025	0.025	0.625	12	17	0	14	0	0	0	0	68	45	8	32	320
PACK	BONSER	PABRT3	PABRT3P1	Y	2015	DORMANT	2015	2	APR	21	0	14	0	0.38	0.025	0.025	0.025	0.625	14	14	12	10	0	0	0	0	58	42	5	20	200
PACK	BONSER	PABRT3	PABRT3P2	Y	2015	DORMANT	2015	2	APR	25	0	12	0	0.155	0.155	0.025	0.025	0.625	12	18	0	6	0	0	0	0	59	43	6	24	240
PACK	BONSER	PABRT3	PABRT3P3	Y	2015	DORMANT	2015	2	APR	31	0	20	0	0.625	0.025	0.025	0.025	0.38	25	27	10	13	0	0	0	0	49	40	3	12	120
PACK	BONSER	PABRT3	PABRT3P4	Y	2015	DORMANT	2015	2	APR	28	0	18	0	0.625	0.025	0.025	0.025	0.625	25	21	20	15	0	0	0	0	79	49	12	48	480
PACK	BONSER	PABRT3	PABRT3P5	Y	2015	DORMANT	2015	2	APR	36	0	14	0	0.155	0.155	0.025	0.025	0.625	10	0	21	0	0	0	0	0	83	50	13	52	520
PACK	BONSER	PABRT4	PABRT4P1	Y	2015	DORMANT	2015	2	APR	25	0	19	0	0.155	0.155	0.025	0.025	0.625	7	0	20	21	0	0	0	0	192	132	95	380	3800
PACK	BONSER	PABRT4	PABRT4P2	Y	2015	DORMANT	2015	2	APR	31	25	12	15	0.155	0.025	0.625	0.025	0.625	19	15	10	22	0	0	0	0	92	52	15	60	600
PACK	BONSER	PABRT4	PABRT4P3	Y	2015	DORMANT	2015	2	APR	25	41	14	20	0.155	0.025	0.155	0.025	0.625	15	25	14	12	0	0	0	0	128	79	42	168	1680
PACK	BONSER	PABRT4	PABRT4P4	Y	2015	DORMANT	2015	2	APR	0	51	0	30	0.025	0.025	0.625	0.85	0.025	25	31	15	34	0	0	0	0	120	75	38	152	1520
PACK	BONSER	PABRT4	PABRT4P5	Y	2015	DORMANT	2015	2	APR	21	36	11	25	0.155	0.025	0.38	0.025	0.625	15	9	11	15	0	0	0	0	58	42	5	20	200
PACK	BONSER	PABRT5	PABRT5P1	Y	2015	DORMANT	2015	2	APR	23	41	18	25	0.025	0.025	0.625	0.025	0.625	30	23	20	24	0	40	0	20	209	124	87	348	3480
PACK	BONSER	PABRT5	PABRT5P2	Y	2015	DORMANT	2015	2	APR	21	46	11	30	0.155	0.025	0.155	0.025	0.625	15	0	35	35	0	0	25	0	136	86	49	196	1960
PACK	BONSER	PABRT5	PABRT5P3	Y	2015	DORMANT	2015	2	APR	37	41	21	31	0.155	0.025	0.625	0.025	0.38	25	28	25	31	0	32	0	26	94	66	29	116	1160
PACK	BONSER	PABRT5	PABRT5P4	Y	2015	DORMANT	2015	2	APR	24	51	15	30	0.155	0.025	0.625	0.155	0.38	37	34	24	30	15	0	0	0	179	115	78	312	3120
PACK	BONSER	PABRT5	PABRT5P5	Y	2015	DORMANT	2015	2	APR	0	40	0	32	0.025	0.025	0.38	0.025	0.85	20	31	33	0	0	0	0	0	161	117	80	320	3200
PACK	BONSER	PABRT6	PABRT6P1	Y	2015	DORMANT	2015	2	APR	25	37	11	28	0.025	0.155	0.155	0.025	0.85	12	0	0	18	0	0	0	0	257	143	106	424	4240
PACK	BONSER	PABRT6	PABRT6P2	Y	2015	DORMANT	2015	2	APR	18	18	11	15	0.025	0.025	0.155	0.025	0.975	15	10	5	15	0	0	0	0	227	148	111	444	4440
PACK	BONSER	PABRT6	PABRT6P3	Y	2015	DORMANT	2015	2	APR	39	21	17	19	0.025	0.155	0.155	0.025	0.85	12	23	14	15	0	0	0	0	277	186	149	596	5960
PACK	BONSER	PABRT6	PABRT6P4	Y	2015	DORMANT	2015	2	APR	19	32	15	20	0.155	0.155	0.155	0.025	0.625	15	0	15	12	0	0	0	0	144	111	74	296	2960
PACK	BONSER	PABRT6	PABRT6P5	Y	2015	DORMANT	2015	2	APR	21	42	13	31	0.155	0.025	0.85	0.025	0.155	15	17	20	0	0	0	0	0	199	99	62	248	2480
PACK	BONSER	PABRT7	PABRT7P1	Y	2015	DORMANT	2015	2	APR	26	0	11	0	0.625	0.155	0.025	0.025	0.38	0	12	10	9	0	0	0	0	121	63	26	104	1040
PACK	BONSER	PABRT7	PABRT7P2	Y	2015	DORMANT	2015	2	APR	21	0	14	0	0.625	0.025	0.025	0.025	0.625	15	15	12	10	0	0	0	0	113	58	21	84	840
PACK	BONSER	PABRT7	PABRT7P3	Y	2015	DORMANT	2015	2	APR	15	0	9	0	0.625	0.155	0.025	0.025	0.38	18	0	11	10	0	0	0	0	142	64	27	108	1080
PACK	BONSER	PABRT7	PABRT7P4	Y	2015	DORMANT	2015	2	APR	16	0	8	0	0.155	0.155	0.025	0.025	0.625	11	0	7	0	0	0	0	0	136	63	26	104	1040
PACK	BONSER	PABRT7	PABRT7P5	Y	2015	DORMANT	2015	2	APR	15	0	10	0	0.85	0.155	0.025	0.025	0.38	5	5	9	7	0	0	0	0	90	54	17	68	680
PACK	BONSER	PABRT8	PABRT8P1	Y	2015	DORMANT	2015	2	APR	24	0	15	0	0.025	0.155	0.025	0.025	0.85	11	20	0	10	0	0	0	0	65	43	6	24	240
PACK	BONSER	PABRT8	PABRT8P2	Y	2015	DORMANT	2015	2	APR	15	30	12	30	0.025	0.155	0.155	0.025	0.975	0	0	7	12	0	0	0	0	280	195	158	632	6320
PACK	BONSER	PABRT8	PABRT8P3	Y	2015	DORMANT	2015	2	APR	24	30	14	30	0.155	0.155	0.025	0.025	0.85	0	11	16	19	0	0	0	0	87	49	12	48	480
PACK	BONSER	PABRT8	PABRT8P4	Y	2015	DORMANT	2015	2	APR	24	0	17	0	0.38	0.155	0.025	0.025	0.625	19	5	11	10	0	0	0	0	92	75	38	152	1520
PACK	BONSER	PABRT8	PABRT8P5	Y	2015	DORMANT	2015	2	APR	27	0	13	0	0.155	0.38	0.025	0.025	0.625	15	14	13	20	0	0	0	0	106	55	18	72	720
PACK	SHAHAN1	PAS13T1	PAS13T1P1	Y	2013	DORMANT	2015	25	APR	41	40	29	28	0.155	0.025	0.38	0.155	0.625	15	27	31	37	12	0	0	0	148	95	58	232	2320
PACK	SHAHAN1	PAS13T1	PAS13T1P2	Y	2013	DORMANT	2015	25	APR	30	31	21	29	0.155	0.025	0.625	0.38	0.155	15	0	20	20	11	0	0	26	239	167	130	520	5200
PACK	SHAHAN1	PAS13T1	PAS13T1P3	Y	2013	DORMANT	2015	25	APR	54	51	18	32	0.155	0.025	0.625	0.155	0.625	41	0	27	39	21	20	0	14	193	123	86	344	3440
PACK	SHAHAN1	PAS13T1	PAS13T1P4	Y	2013	DORMANT	2015	25	APR	51	21	18	19	0.625	0.025	0.38	0.155	0.155	7	8	11	10	28	5	0	20	236	148	111	444	4440
PACK	SHAHAN1	PAS13T1	PAS13T1P5	Y	2013	DORMANT	2015	25	APR	54	35	21	24	0.155	0.025	0.155	0.025	0.85	6	0	0	23	0	0	0	0	121	76	39	156	1560
PACK	SHAHAN1	PAS13T2	PAS13T2P1	Y	2013	DORMANT	2015	25	APR	31	64	12	51	0.155	0.025	0.85	0.025	0.625	51	62	61	42	48	40	27	12	139	86	49	196	1960
PACK	SHAHAN1	PAS13T2	PAS13T2P2	Y	2013	DORMANT	2015	25	APR	13	61	10	52	0.025	0.025	0.625	0.155	0.38	26	54	49	55	0	0	0	0	189	123	86	344	3440
PACK	SHAHAN1	PAS13T2	PAS13T2P3	Y	2013	DORMANT	2015	25	APR	21	59	16	35	0.025	0.025	0.85	0.155	0.155	32	44	39	27	0	0	5	0	230	126	89	356	3560
PACK	SHAHAN1	PAS13T2	PAS13T2P4	Y	2013	DORMANT	2015	25	APR	21	46	11	31	0.155	0.025	0.85	0.025	0.625	33	39	12	25	0	0	11	18	596	371	334	1336	13360
PACK	SHAHAN1	PAS13T2	PAS13T2P5	Y	2013	DORMANT	2015	25	APR	24	43	21	39	0.38	0.025	0.625	0.025	0.625	10	43	27	39	0	0	0	0	158	98	61	244	2440
PACK	SHAHAN1	PAS13T3	PAS13T3P1	Y	2013	DORMANT	2015	25	APR	33	0	12	0	0.155	0.155	0.025	0.025	0.625	20	2	0	5	21	0	0	0	204	132	95	380	3800
PACK	SHAHAN1	PAS13T3	PAS13T3P2	Y	2013	DORMANT	2015	25	APR	81	34	18	25	0.155	0.025	0.025	0.025	0.85	15	0	29	16	31	0	0	16	122	79	42	168	1680
PACK	SHAHAN1	PAS13T3	PAS13T3P3	Y	2013	DORMANT	2015	25	APR	29	32	19	30	0.155	0.025	0.025	0.025	0.85	32	17	5	15	17	3	0	33	234	168	131	524	5240
PACK	SHAHAN1	PAS13T3	PAS13T3P4	Y	2013	DORMANT	2015	25	APR	61	59	27	47	0.155	0.025	0.38	0.975	0.025	23	39	49	39	5	30	11	22	172	114	77	308	3080
PACK	SHAHAN1	PAS13T3	PAS13T3P5	Y	2013	DORMANT	2015	25	APR	31	51	23	39	0.025	0.025	0.38	0.38	0.155	35	20	51	37	15	31	26	5	119	79	42	168	1680
PACK	SHAHAN1	PAS13T4	PAS13T4P1	Y	2013	DORMANT	2015	25	APR	63	51	14	49	0.155	0.025	0.85	0.38	0.025	50	51	60	41	15	21	18	11	166	108	71	284	2840
PACK	SHAHAN1	PAS13T4	PAS13T4P2	Y	2013	DORMANT	2015	25	APR	32	36	25	34	0.025	0.025	0.38	0.625	0.025	31	0	0	33	0	15	15	19	167	128	91	364	3640
PACK	SHAHAN1	PAS13T4	PAS13T4P3	Y	2013	DORMANT	2015	25	APR	67	49	24	39	0.155	0.025	0.155	0.155	0.625	19	49	0	18	26	62	0	0	331	242	205	820	8200
PACK	SHAHAN1	PAS13T4	PAS13T4P4	Y	2013	DORMANT	2015	25	APR	61	61	31	40	0.155	0.025	0.38	0.155	0.025	23	59	33	20	24	7	5	26	232	149	112	448	4480
PACK	SHAHAN1	PAS13T4	PAS13T4P5	Y	2013	DORMANT	2015	25	APR	25	66	18	41	0.155	0.025	0.85	0.975	0.025	28	35	30	41	47	5	35	15	95	69	32	128	1280
PACK	SHAHAN1	PAS13T5	PAS13T5P1	Y	2013	DORMANT	2015	25	APR	26	41	15	28	0.025	0.025	0.85	0.025	0.625	11	41	31	30	13	19	16	38	152	92	55	220	2200
PACK	SHAHAN1	PAS13T5	PAS13T5P2	Y	2013	DORMANT	2015	25	APR	61	53	22	31	0.38	0.025	0.38	0.025	0.625	45	0	40	27	42	0	13	19	51	43	6	24	240
PACK	SHAHAN1	PAS13T5	PAS13T5P3	Y	2013	DORMANT	2015	25	APR	42	73	14	51	0.025	0.025	0.85	0.155	0.38	52	57	65	29	21	10	0	20	213	122	85	340	3400
PACK	SHAHAN1	PAS13T5	PAS13T5P4	Y	2013	DORMANT	2015	25	APR	42	63	18	50	0.025	0.025	0.38	0.025	0.975	63	0	29	0	0	0	0	0	185	142	105	420	4200
PACK	SHAHAN1	PAS13T5	PAS13T5P5	Y	2013	DORMANT	2015	25	APR	95	67	20	49	0.155	0.025	0.625	0.155	0.155	61	60	63	45	25	30	37	0	274	189	152	608	6080
PACK	SHAHAN1	PAS13T6	PAS13T6P1	Y	2013	DORMANT	2015	25	APR	60	49	22	42	0.155	0.025	0.85	0.38	0.025	32	40	33	39	0	31	35	31	207	138	101	404	4040
PACK	SHAHAN1	PAS13T6	PAS13T6P2	Y	2013	DORMANT	2015	25	APR	70	49	21	33	0.155	0.025	0.625	0.155	0.38	36	33	20	16	11	0	0	50	225	148	111	444	4440
PACK	SHAHAN1	PAS13T6	PAS13T6P3	Y	2013	DORMANT	2015	25	APR	64	59	20	51	0.025	0.025	0.625	0.155	0.38	53	22	25	30	5	25	15	0	131	82	45	180	1800
PACK	SHAHAN1	PAS13T6	PAS13T6P4	Y	2013	DORMANT	2015	25	APR	67	49	19	40	0.155	0.025	0.625	0.155	0.155	40	18	25	43	41	16	0	0	432	282	245	980	9800
PACK	SHAHAN1	PAS13T6	PAS13T6P5	Y	2013	DORMANT	2015	25	APR	73	34	14	25	0.625	0.025	0.155	0.025	0.155	20	17	10	0	21	20	31	20	236	154	117	468	4680
PACK	SHAHAN1	PAS13T7	PAS13T7P1	Y	2013	DORMANT	2015	25	APR	16	41	12	33	0.155	0.155	0.625	0.155	0.155	25	33	28	0	16	38	29	0	159	100	63	252	2520
PACK	SHAHAN1	PAS13T7	PAS13T7P2	Y	2013	DORMANT	2015	25	APR	59	39	18	35	0.155	0.025	0.85	0.155	0.025	30	18	31	19	31	39	4	11	209	141	104	416	4160
PACK	SHAHAN1	PAS13T7	PAS13T7P3	Y	2013	DORMANT	2015	25	APR	65	56	19	41	0.155	0.025	0.85	0.025	0.38	39	35	21	37	0	35	20	12	204	136	99	396	3960
PACK	SHAHAN1	PAS13T7	PAS13T7P4	Y	2013	DORMANT	2015	25	APR	35	43	21	34	0.025	0.025	0.625	0.155	0.155	41	0	12	38	20	0	18	31	169	118	81	324	3240
PACK	SHAHAN1	PAS13T7	PAS13T7P5	Y	2013	DORMANT	2015	25	APR	68	47	12	25	0.025	0.025	0.38	0.025	0.625	44	0	0	18	0	25	3	14	192	123	86	344	3440
PACK	SHAHAN1	PAS13T8	PAS13T8P1	Y	2013	DORMANT	2015	25	APR	71	45	18	24	0.155	0.025	0.975	0.38	0.155	0	37	30	43	0	30	0	15	264	179	142	568	5680
PACK	SHAHAN1	PAS13T8	PAS13T8P2	Y	2013	DORMANT	2015	25	APR	56	37	21	29	0.155	0.025	0.85	0.155	0.025	30	21	30	30	2	18	25	5	217	133	96	384	3840
PACK	SHAHAN1	PAS13T8	PAS13T8P3	Y	2013	DORMANT	2015	25	APR	73	46	24	31	0.155	0.025	0.85	0.85	0.025	29	25	30	29	36	34	42	30	282	193	156	624	6240
PACK	SHAHAN1	PAS13T8	PAS13T8P4	Y	2013	DORMANT	2015	25	APR	74	45	23	32	0.38	0.025	0.625	0.155	0.025	29	20	30	39	27	30	37	41	124	80	43	172	1720
PACK	SHAHAN1	PAS13T8	PAS13T8P5	Y	2013	DORMANT	2015	25	APR	91	53	20	31	0.025	0.025	0.625	0.38	0.38	0	33	30	21	0	40	34	12	219	168	131	524	5240
PACK	EAST13	PAE13T1	PAE13T1P1	N	2013	DORMANT	2015	25	APR	145	36	27	31	0.38	0.155	0.155	0.025	0.625	30	37	0	26	3	0	31	50	242	141	104	416	4160
PACK	EAST13	PAE13T1	PAE13T1P2	N	2013	DORMANT	2015	25	APR	65	0	12	0	0.38	0.025	0.025	0.155	0.85	12	14	0	18	11	7	0	41	170	122	85	340	3400
PACK	EAST13	PAE13T1	PAE13T1P3	N	2013	DORMANT	2015	25	APR	36	58	21	50	0.155	0.025	0.625	0.38	0.38	45	50	54	52	42	10	20	0	139	90	53	212	2120
PACK	EAST13	PAE13T1	PAE13T1P4	N	2013	DORMANT	2015	25	APR	70	48	21	34	0.625	0.025	0.38	0.155	0.025	31	33	10	34	14	0	7	42	142	87	50	200	2000
PACK	EAST13	PAE13T1	PAE13T1P5	N	2013	DORMANT	2015	25	APR	61	40	30	30	0.155	0.025	0.625	0.85	0.025	25	27	30	40	36	24	40	38	217	125	88	352	3520
PACK	EAST13	PAE13T2	PAE13T2P1	N	2013	DORMANT	2015	25	APR	79	43	31	27	0.155	0.025	0.625	0.625	0.155	24	37	32	39	12	10	15	31	89	64	27	108	1080
PACK	EAST13	PAE13T2	PAE13T2P2	N	2013	DORMANT	2015	25	APR	114	45	30	32	0.155	0.025	0.625	0.625	0.025	15	44	29	28	32	24	28	50	371	227	190	760	7600
PACK	EAST13	PAE13T2	PAE13T2P3	N	2013	DORMANT	2015	25	APR	0	51	0	40	0.025	0.025	0.625	0.625	0.38	28	34	30	38	0	5	3	0	392	267	230	920	9200
PACK	EAST13	PAE13T2	PAE13T2P4	N	2013	DORMANT	2015	25	APR	110	57	32	31	0.155	0.155	0.38	0.155	0.38	25	18	10	15	29	0	7	30	147	87	50	200	2000
PACK	EAST13	PAE13T2	PAE13T2P5	N	2013	DORMANT	2015	25	APR	61	37	25	28	0.155	0.025	0.625	0.155	0.155	37	31	26	33	14	12	15	22	88	65	28	112	1120
PACK	EAST13	PAE13T3	PAE13T3P1	N	2013	DORMANT	2015	25	APR	81	46	19	31	0.38	0.025	0.38	0.155	0.38	15	19	14	20	19	31	70	30	137	102	65	260	2600
PACK	EAST13	PAE13T3	PAE13T3P2	N	2013	DORMANT	2015	25	APR	101	0	34	0	0.38	0.155	0.025	0.025	0.625	21	14	18	29	39	50	90	45	195	116	79	316	3160
PACK	EAST13	PAE13T3	PAE13T3P3	N	2013	DORMANT	2015	25	APR	124	39	41	33	0.155	0.025	0.38	0.155	0.625	21	14	28	20	24	25	68	35	249	157	120	480	4800
PACK	EAST13	PAE13T3	PAE13T3P4	N	2013	DORMANT	2015	25	APR	127	61	39	24	0.38	0.025	0.38	0.155	0.38	23	31	39	21	79	42	25	96	356	251	214	856	8560
PACK	EAST13	PAE13T3	PAE13T3P5	N	2013	DORMANT	2015	25	APR	69	30	22	24	0.38	0.025	0.155	0.025	0.38	18	14	20	20	29	41	42	0	112	81	44	176	1760
PACK	EAST13	PAE13T4	PAE13T4P1	N	2013	DORMANT	2015	25	APR	96	76	32	49	0.38	0.025	0.38	0.625	0.025	30	29	34	44	21	30	34	45	108	80	43	172	1720
PACK	EAST13	PAE13T4	PAE13T4P2	N	2013	DORMANT	2015	25	APR	81	50	23	24	0.155	0.025	0.155	0.025	0.625	0	9	20	13	0	44	31	0	91	69	32	128	1280
PACK	EAST13	PAE13T4	PAE13T4P3	N	2013	DORMANT	2015	25	APR	69	39	31	28	0.025	0.025	0.625	0.025	0.625	31	0	31	14	0	6	0	12	46	41	4	16	160
PACK	EAST13	PAE13T4	PAE13T4P4	N	2013	DORMANT	2015	25	APR	90	36	21	30	0.155	0.025	0.38	0.025	0.625	27	32	25	20	14	10	0	7	98	64	27	108	1080
PACK	EAST13	PAE13T4	PAE13T4P5	N	2013	DORMANT	2015	25	APR	26	64	12	31	0.155	0.025	0.85	0.025	0.38	21	0	31	30	7	0	0	12	238	132	95	380	3800
PACK	EAST13	PAE13T5	PAE13T5P1	N	2013	DORMANT	2015	25	APR	0	71	0	49	0.025	0.025	0.975	0.38	0.625	39	65	49	45	0	0	0	0	176	134	97	388	3880
PACK	EAST13	PAE13T5	PAE13T5P2	N	2013	DORMANT	2015	25	APR	74	0	19	0	0.155	0.025	0.025	0.025	0.85	0	0	18	12	0	0	15	14	526	346	309	1236	12360
PACK	EAST13	PAE13T5	PAE13T5P3	N	2013	DORMANT	2015	25	APR	54	46	13	35	0.155	0.025	0.155	0.025	0.625	15	7	40	0	25	12	20	21	908	528	491	1964	19640
PACK	EAST13	PAE13T5	PAE13T5P4	N	2013	DORMANT	2015	25	APR	94	0	41	0	0.625	0.025	0.025	0.025	0.625	18	36	14	0	20	55	21	0	95	75	38	152	1520
PACK	EAST13	PAE13T5	PAE13T5P5	N	2013	DORMANT	2015	25	APR	80	0	29	0	0.155	0.025	0.025	0.025	0.625	7	0	9	22	31	0	0	76	142	108	71	284	2840
PACK	EAST13	PAE13T6	PAE13T6P1	N	2013	DORMANT	2015	25	APR	91	41	37	35	0.625	0.025	0.38	0.155	0.155	22	14	0	32	75	30	7	31	100	76	39	156	1560
PACK	EAST13	PAE13T6	PAE13T6P2	N	2013	DORMANT	2015	25	APR	40	43	10	27	0.025	0.025	0.38	0.025	0.85	31	3	7	32	5	6	0	14	324	229	192	768	7680
PACK	EAST13	PAE13T6	PAE13T6P3	N	2013	DORMANT	2015	25	APR	25	61	19	32	0.38	0.025	0.38	0.025	0.625	18	0	40	0	12	13	7	58	181	126	89	356	3560
PACK	EAST13	PAE13T6	PAE13T6P4	N	2013	DORMANT	2015	25	APR	45	56	18	39	0.155	0.025	0.38	0.025	0.625	40	10	19	52	11	22	20	0	347	219	182	728	7280
PACK	EAST13	PAE13T6	PAE13T6P5	N	2013	DORMANT	2015	25	APR	54	62	22	49	0.38	0.025	0.625	0.38	0.155	32	0	41	43	18	30	0	26	371	266	229	916	9160
PACK	EAST13	PAE13T7	PAE13T7P1	N	2013	DORMANT	2015	25	APR	73	41	19	24	0.38	0.025	0.38	0.025	0.155	22	19	14	10	15	32	11	54	151	122	85	340	3400
PACK	EAST13	PAE13T7	PAE13T7P2	N	2013	DORMANT	2015	25	APR	89	0	22	0	0.625	0.025	0.025	0.155	0.155	21	14	19	20	50	70	30	53	182	140	103	412	4120
PACK	EAST13	PAE13T7	PAE13T7P3	N	2013	DORMANT	2015	25	APR	152	0	35	0	0.85	0.025	0.025	0.38	0.155	24	18	25	17	50	44	32	18	231	182	145	580	5800
PACK	EAST13	PAE13T7	PAE13T7P4	N	2013	DORMANT	2015	25	APR	125	0	27	0	0.625	0.025	0.025	0.155	0.625	20	13	7	25	61	18	48	112	208	140	103	412	4120
PACK	EAST13	PAE13T7	PAE13T7P5	N	2013	DORMANT	2015	25	APR	113	53	50	46	0.38	0.025	0.38	0.155	0.38	55	12	28	50	53	13	80	31	177	113	76	304	3040
PACK	EAST13	PAE13T8	PAE13T8P1	N	2013	DORMANT	2015	25	APR	22	53	18	31	0.025	0.025	0.38	0.155	0.38	15	41	44	50	21	20	0	40	243	209	172	688	6880
PACK	EAST13	PAE13T8	PAE13T8P2	N	2013	DORMANT	2015	25	APR	28	72	22	51	0.025	0.025	0.625	0.155	0.625	45	40	70	35	18	0	40	22	231	188	151	604	6040
PACK	EAST13	PAE13T8	PAE13T8P3	N	2013	DORMANT	2015	25	APR	37	58	21	30	0.38	0.025	0.38	0.85	0.025	22	18	41	47	26	0	0	7	173	132	95	380	3800
PACK	EAST13	PAE13T8	PAE13T8P4	N	2013	DORMANT	2015	25	APR	76	63	19	42	0.625	0.025	0.38	0.38	0.155	0	22	40	22	0	17	32	20	211	163	126	504	5040
PACK	EAST13	PAE13T8	PAE13T8P5	N	2013	DORMANT	2015	25	APR	22	79	17	53	0.025	0.025	0.625	0.38	0.38	0	71	52	19	5	20	0	8	129	86	49	196	1960
PACK	EAST15	PAE15T1	PAE15T1P1	N	2015	DORMANT	2015	1	APR	21	28	19	24	0.155	0.025	0.025	0.025	0.85	15	7	0	20	0	0	0	0	117	90	53	212	2120
PACK	EAST15	PAE15T1	PAE15T1P2	N	2015	DORMANT	2015	1	APR	20	77	18	29	0.155	0.025	0.38	0.025	0.625	14	19	5	12	0	0	0	0	148	117	80	320	3200
PACK	EAST15	PAE15T1	PAE15T1P3	N	2015	DORMANT	2015	1	APR	30	49	21	24	0.155	0.025	0.155	0.025	0.85	17	10	12	19	0	0	19	0	70	53	16	64	640
PACK	EAST15	PAE15T1	PAE15T1P4	N	2015	DORMANT	2015	1	APR	31	49	21	25	0.155	0.025	0.155	0.155	0.625	12	0	18	20	40	0	0	5	54	42	5	20	200
PACK	EAST15	PAE15T1	PAE15T1P5	N	2015	DORMANT	2015	1	APR	30	46	18	22	0.155	0.025	0.155	0.025	0.625	30	12	18	11	21	0	34	0	77	56	19	76	760
PACK	EAST15	PAE15T2	PAE15T2P1	N	2015	DORMANT	2015	1	APR	26	0	19	0	0.155	0.025	0.025	0.025	0.85	18	7	15	14	0	0	0	0	61	44	7	28	280
PACK	EAST15	PAE15T2	PAE15T2P2	N	2015	DORMANT	2015	1	APR	23	0	15	0	0.38	0.155	0.025	0.025	0.625	18	11	6	16	0	0	0	0	69	46	9	36	360
PACK	EAST15	PAE15T2	PAE15T2P3	N	2015	DORMANT	2015	1	APR	20	0	17	0	0.155	0.025	0.025	0.025	0.85	0	0	11	0	0	0	0	0	84	49	12	48	480
PACK	EAST15	PAE15T2	PAE15T2P4	N	2015	DORMANT	2015	1	APR	12	0	10	0	0.025	0.155	0.025	0.025	0.85	0	10	8	12	0	0	0	0	60	43	6	24	240
PACK	EAST15	PAE15T2	PAE15T2P5	N	2015	DORMANT	2015	1	APR	21	0	12	0	0.38	0.155	0.025	0.025	0.625	3	0	10	18	0	0	0	0	81	52	15	60	600
PACK	EAST15	PAE15T3	PAE15T3P1	N	2015	DORMANT	2015	1	APR	22	25	20	25	0.38	0.025	0.025	0.025	0.85	3	0	12	0	0	0	0	0	205	120	83	332	3320
PACK	EAST15	PAE15T3	PAE15T3P2	N	2015	DORMANT	2015	1	APR	24	0	18	0	0.025	0.38	0.025	0.025	0.625	20	21	20	17	0	0	0	0	93	60	23	92	920
PACK	EAST15	PAE15T3	PAE15T3P3	N	2015	DORMANT	2015	1	APR	36	20	21	18	0.025	0.155	0.155	0.025	0.625	0	16	0	11	0	0	0	0	235	204	167	668	6680
PACK	EAST15	PAE15T3	PAE15T3P4	N	2015	DORMANT	2015	1	APR	28	39	24	25	0.155	0.025	0.155	0.155	0.38	22	10	0	12	11	0	31	2	141	121	84	336	3360
PACK	EAST15	PAE15T3	PAE15T3P5	N	2015	DORMANT	2015	1	APR	25	65	14	42	0.025	0.025	0.025	0.155	0.625	0	0	16	20	31	50	0	0	72	53	16	64	640
PACK	EAST15	PAE15T4	PAE15T4P1	N	2015	DORMANT	2015	1	APR	20	55	17	31	0.155	0.025	0.38	0.025	0.625	20	16	0	11	0	0	0	0	225	145	108	432	4320
PACK	EAST15	PAE15T4	PAE15T4P2	N	2015	DORMANT	2015	1	APR	24	0	16	0	0.155	0.025	0.025	0.025	0.85	0	7	12	0	0	0	0	0	104	63	26	104	1040
PACK	EAST15	PAE15T4	PAE15T4P3	N	2015	DORMANT	2015	1	APR	21	40	15	31	0.155	0.025	0.155	0.025	0.625	18	15	0	29	0	0	0	0	141	80	43	172	1720
PACK	EAST15	PAE15T4	PAE15T4P4	N	2015	DORMANT	2015	1	APR	20	0	16	0	0.155	0.025	0.025	0.025	0.85	0	10	15	0	0	0	0	0	326	204	167	668	6680
PACK	EAST15	PAE15T4	PAE15T4P5	N	2015	DORMANT	2015	1	APR	24	0	19	0	0.155	0.025	0.025	0.025	0.85	0	0	0	8	0	0	0	0	213	138	101	404	4040
PACK	EAST15	PAE15T5	PAE15T5P1	N	2015	DORMANT	2015	1	APR	27	74	17	31	0.025	0.025	0.155	0.025	0.625	0	22	12	18	48	0	0	72	236	194	157	628	6280
PACK	EAST15	PAE15T5	PAE15T5P2	N	2015	DORMANT	2015	1	APR	25	101	21	42	0.025	0.025	0.38	0.155	0.625	30	0	20	27	0	0	18	58	85	68	31	124	1240
PACK	EAST15	PAE15T5	PAE15T5P3	N	2015	DORMANT	2015	1	APR	12	73	10	34	0.025	0.155	0.38	0.025	0.625	9	0	15	0	0	0	0	0	149	113	76	304	3040
PACK	EAST15	PAE15T5	PAE15T5P4	N	2015	DORMANT	2015	1	APR	40	47	19	22	0.025	0.025	0.155	0.025	0.85	0	0	20	7	0	0	30	39	119	64	27	108	1080
PACK	EAST15	PAE15T5	PAE15T5P5	N	2015	DORMANT	2015	1	APR	20	43	18	22	0.025	0.025	0.38	0.025	0.625	21	14	11	19	0	40	0	0	91	72	35	140	1400
PACK	EAST15	PAE15T6	PAE15T6P1	N	2015	DORMANT	2015	1	APR	0	101	0	79	0.025	0.025	0.625	0.155	0.38	82	46	40	93	0	0	0	0	264	193	156	624	6240
PACK	EAST15	PAE15T6	PAE15T6P2	N	2015	DORMANT	2015	1	APR	21	68	20	32	0.025	0.025	0.38	0.025	0.625	34	0	0	0	48	40	0	41	148	115	78	312	3120
PACK	EAST15	PAE15T6	PAE15T6P3	N	2015	DORMANT	2015	1	APR	39	69	14	37	0.025	0.025	0.38	0.025	0.625	28	6	20	7	0	30	44	39	130	92	55	220	2200
PACK	EAST15	PAE15T6	PAE15T6P4	N	2015	DORMANT	2015	1	APR	14	48	12	40	0.025	0.025	0.155	0.025	0.85	3	15	0	0	0	22	31	40	227	150	113	452	4520
PACK	EAST15	PAE15T6	PAE15T6P5	N	2015	DORMANT	2015	1	APR	12	62	10	31	0.025	0.025	0.38	0.155	0.625	12	60	5	20	0	0	40	60	81	67	30	120	1200
PACK	EAST15	PAE15T7	PAE15T7P1	N	2015	DORMANT	2015	1	APR	22	75	18	45	0.155	0.025	0.38	0.025	0.625	18	7	12	18	0	0	0	41	78	48	11	44	440
PACK	EAST15	PAE15T7	PAE15T7P2	N	2015	DORMANT	2015	1	APR	38	72	30	25	0.155	0.025	0.155	0.025	0.625	17	31	28	0	0	5	65	0	76	47	10	40	400
PACK	EAST15	PAE15T7	PAE15T7P3	N	2015	DORMANT	2015	1	APR	31	0	25	0	0.155	0.025	0.025	0.025	0.975	0	10	0	15	0	0	0	0	71	47	10	40	400
PACK	EAST15	PAE15T7	PAE15T7P4	N	2015	DORMANT	2015	1	APR	20	34	16	25	0.155	0.025	0.38	0.025	0.625	12	0	8	2	0	0	0	0	82	52	15	60	600
PACK	EAST15	PAE15T7	PAE15T7P5	N	2015	DORMANT	2015	1	APR	20	27	9	24	0.155	0.025	0.155	0.025	0.625	9	10	12	10	0	0	0	0	73	48	11	44	440
PACK	EAST15	PAE15T8	PAE15T8P1	N	2015	DORMANT	2015	1	APR	21	81	12	75	0.025	0.155	0.025	0.155	0.625	7	15	12	10	0	21	0	40	100	72	35	140	1400
PACK	EAST15	PAE15T8	PAE15T8P2	N	2015	DORMANT	2015	1	APR	15	0	12	0	0.155	0.025	0.025	0.025	0.85	0	0	5	0	0	0	0	0	67	46	9	36	360
PACK	EAST15	PAE15T8	PAE15T8P3	N	2015	DORMANT	2015	1	APR	71	0	19	0	0.625	0.025	0.025	0.155	0.38	10	18	14	0	32	50	10	10	92	74	37	148	1480
PACK	EAST15	PAE15T8	PAE15T8P4	N	2015	DORMANT	2015	1	APR	10	111	9	95	0.155	0.025	0.155	0.625	0.155	5	0	0	10	106	0	19	50	118	95	58	232	2320
PACK	EAST15	PAE15T8	PAE15T8P5	N	2015	DORMANT	2015	1	APR	19	0	14	0	0.155	0.155	0.025	0.025	0.625	0	5	10	8	0	0	0	0	91	73	36	144	1440
PACK	DUNN	PADNT1	PADNT1P1	Y	2014	DORMANT	2015	13	APR	27	48	16	31	0.38	0.025	0.38	0.025	0.38	15	37	15	34	0	7	8	30	345	166	129	516	5160
PACK	DUNN	PADNT1	PADNT1P2	Y	2014	DORMANT	2015	13	APR	37	52	21	30	0.155	0.155	0.38	0.155	0.155	50	19	10	18	0	0	0	4	469	184	147	588	5880
PACK	DUNN	PADNT1	PADNT1P3	Y	2014	DORMANT	2015	13	APR	37	49	25	31	0.025	0.38	0.155	0.025	0.155	10	31	44	49	15	40	31	30	409	165	128	512	5120
PACK	DUNN	PADNT1	PADNT1P4	Y	2014	DORMANT	2015	13	APR	30	66	14	50	0.025	0.155	0.38	0.025	0.85	55	55	47	40	11	20	20	33	281	112	75	300	3000
PACK	DUNN	PADNT1	PADNT1P5	Y	2014	DORMANT	2015	13	APR	24	0	10	0	0.625	0.025	0.025	0.025	0.625	13	10	0	9	0	0	0	4	327	157	120	480	4800
PACK	DUNN	PADNT2	PADNT2P1	Y	2014	DORMANT	2015	13	APR	51	46	22	27	0.155	0.025	0.155	0.625	0.025	25	24	20	30	5	5	15	46	360	158	121	484	4840
PACK	DUNN	PADNT2	PADNT2P2	Y	2014	DORMANT	2015	13	APR	34	56	25	51	0.38	0.155	0.155	0.155	0.155	15	28	25	10	50	29	30	0	335	156	119	476	4760
PACK	DUNN	PADNT2	PADNT2P3	Y	2014	DORMANT	2015	13	APR	55	60	20	41	0.155	0.025	0.38	0.155	0.38	25	60	15	37	31	52	41	23	404	197	160	640	6400
PACK	DUNN	PADNT2	PADNT2P4	Y	2014	DORMANT	2015	13	APR	71	59	23	38	0.155	0.025	0.625	0.155	0.025	32	15	10	36	68	5	0	20	235	135	98	392	3920
PACK	DUNN	PADNT2	PADNT2P5	Y	2014	DORMANT	2015	13	APR	45	0	22	0	0.025	0.38	0.025	0.025	0.85	29	10	0	0	22	40	0	31	165	103	66	264	2640
PACK	DUNN	PADNT3	PADNT3P1	Y	2014	DORMANT	2015	13	APR	29	141	14	141	0.38	0.025	0.155	0.025	0.38	20	0	12	18	32	16	26	12	74	54	17	68	680
PACK	DUNN	PADNT3	PADNT3P2	Y	2014	DORMANT	2015	13	APR	26	0	14	0	0.38	0.025	0.025	0.025	0.625	5	10	0	24	5	3	0	7	91	62	25	100	1000
PACK	DUNN	PADNT3	PADNT3P3	Y	2014	DORMANT	2015	13	APR	30	0	12	0	0.625	0.025	0.025	0.025	0.38	10	0	14	10	12	0	10	20	106	66	29	116	1160
PACK	DUNN	PADNT3	PADNT3P4	Y	2014	DORMANT	2015	13	APR	34	0	12	0	0.155	0.155	0.025	0.025	0.625	11	15	0	0	0	10	0	0	95	66	29	116	1160
PACK	DUNN	PADNT3	PADNT3P5	Y	2014	DORMANT	2015	13	APR	37	0	15	0	0.85	0.025	0.025	0.025	0.38	0	10	15	10	0	20	7	10	75	52	15	60	600
PACK	DUNN	PADNT4	PADNT4P1	Y	2014	DORMANT	2015	13	APR	25	0	17	0	0.85	0.025	0.025	0.025	0.155	15	25	15	12	5	0	0	0	225	117	80	320	3200
PACK	DUNN	PADNT4	PADNT4P2	Y	2014	DORMANT	2015	13	APR	38	0	21	0	0.85	0.025	0.025	0.025	0.155	32	26	28	29	21	31	24	20	239	124	87	348	3480
PACK	DUNN	PADNT4	PADNT4P3	Y	2014	DORMANT	2015	13	APR	32	0	14	0	0.975	0.025	0.025	0.025	0.155	16	18	21	9	5	10	16	11	188	100	63	252	2520
PACK	DUNN	PADNT4	PADNT4P4	Y	2014	DORMANT	2015	13	APR	35	0	16	0	0.85	0.025	0.025	0.025	0.38	11	18	12	14	0	17	15	25	164	87	50	200	2000
PACK	DUNN	PADNT4	PADNT4P5	Y	2014	DORMANT	2015	13	APR	34	0	10	0	0.625	0.025	0.025	0.155	0.025	31	20	10	14	35	30	0	9	132	75	38	152	1520
PACK	DUNN	PADNT5	PADNT5P1	Y	2014	DORMANT	2015	13	APR	15	0	11	0	0.38	0.025	0.025	0.025	0.85	0	0	9	0	0	6	0	7	105	80	43	172	1720
PACK	DUNN	PADNT5	PADNT5P2	Y	2014	DORMANT	2015	13	APR	25	0	7	0	0.025	0.155	0.025	0.025	0.975	7	0	0	10	17	0	10	14	166	118	81	324	3240
PACK	DUNN	PADNT5	PADNT5P3	Y	2014	DORMANT	2015	13	APR	47	0	17	0	0.85	0.025	0.025	0.025	0.155	10	12	17	20	10	41	8	10	147	114	77	308	3080
PACK	DUNN	PADNT5	PADNT5P4	Y	2014	DORMANT	2015	13	APR	92	0	21	0	0.155	0.38	0.025	0.025	0.025	31	24	0	15	19	8	0	30	67	59	22	88	880
PACK	DUNN	PADNT5	PADNT5P5	Y	2014	DORMANT	2015	13	APR	35	0	11	0	0.85	0.025	0.025	0.025	0.155	5	7	10	12	14	10	9	15	99	78	41	164	1640
PACK	DUNN	PADNT6	PADNT6P1	Y	2014	DORMANT	2015	13	APR	49	35	17	30	0.625	0.025	0.38	0.025	0.025	21	23	26	18	5	7	10	0	140	85	48	192	1920
PACK	DUNN	PADNT6	PADNT6P2	Y	2014	DORMANT	2015	13	APR	48	44	11	25	0.625	0.025	0.155	0.025	0.38	43	15	7	22	0	5	0	16	239	108	71	284	2840
PACK	DUNN	PADNT6	PADNT6P3	Y	2014	DORMANT	2015	13	APR	40	39	19	22	0.155	0.38	0.155	0.155	0.38	19	11	17	28	14	0	10	36	349	172	135	540	5400
PACK	DUNN	PADNT6	PADNT6P4	Y	2014	DORMANT	2015	13	APR	40	33	18	28	0.625	0.155	0.38	0.155	0.025	27	31	24	28	10	0	7	22	323	156	119	476	4760
PACK	DUNN	PADNT6	PADNT6P5	Y	2014	DORMANT	2015	13	APR	53	35	21	23	0.625	0.155	0.38	0.155	0.025	30	21	24	41	15	14	18	25	207	109	72	288	2880
PACK	DUNN	PADNT7	PADNT7P1	Y	2014	DORMANT	2015	13	APR	51	0	16	0	0.625	0.025	0.025	0.025	0.625	0	10	21	11	0	5	11	13	119	78	41	164	1640
PACK	DUNN	PADNT7	PADNT7P2	Y	2014	DORMANT	2015	13	APR	74	0	29	0	0.975	0.025	0.025	0.025	0.025	24	15	16	42	21	12	31	56	181	115	78	312	3120
PACK	DUNN	PADNT7	PADNT7P3	Y	2014	DORMANT	2015	13	APR	73	0	24	0	0.85	0.38	0.025	0.025	0.155	21	24	28	31	50	16	0	30	201	113	76	304	3040
PACK	DUNN	PADNT7	PADNT7P4	Y	2014	DORMANT	2015	13	APR	84	78	30	62	0.025	0.025	0.85	0.625	0.155	42	63	48	44	45	48	20	27	287	151	114	456	4560
PACK	DUNN	PADNT7	PADNT7P5	Y	2014	DORMANT	2015	13	APR	81	0	19	0	0.025	0.38	0.025	0.625	0.025	17	0	12	18	29	11	0	0	160	105	68	272	2720
PACK	DUNN	PADNT8	PADNT8P1	Y	2014	DORMANT	2015	13	APR	31	0	14	0	0.155	0.025	0.025	0.025	0.85	0	12	0	0	0	15	0	0	140	91	54	216	2160
PACK	DUNN	PADNT8	PADNT8P2	Y	2014	DORMANT	2015	13	APR	34	47	22	36	0.38	0.025	0.625	0.155	0.155	30	9	40	32	21	0	28	15	155	91	54	216	2160
PACK	DUNN	PADNT8	PADNT8P3	Y	2014	DORMANT	2015	13	APR	28	51	16	40	0.155	0.025	0.38	0.38	0.155	45	10	41	21	18	0	0	31	84	61	24	96	960
PACK	DUNN	PADNT8	PADNT8P4	Y	2014	DORMANT	2015	13	APR	34	34	10	30	0.38	0.025	0.155	0.025	0.85	20	19	0	17	0	5	0	0	85	57	20	80	800
PACK	DUNN	PADNT8	PADNT8P5	Y	2014	DORMANT	2015	13	APR	41	53	19	32	0.38	0.025	0.625	0.155	0.025	29	14	33	35	41	39	25	7	315	179	142	568	5680
PACK	EAST15	PAE15T1	PAE15T1P1	N	2015	DORMANT	2015	5	SEP	94	56	70	50	0.155	0.025	0.38	0.025	0.155	20	70	50	20	15	17	0	10	256	161	124	496	4960
PACK	EAST15	PAE15T1	PAE15T1P2	N	2015	DORMANT2015	2015	5	SEP	88	73	65	48	0.025	0.025	0.625	0.155	0.025	27	35	32	47	31	23	28	30	185	117	80	320	3200
PACK	EAST15	PAE15T1	PAE15T1P3	N	2015	DORMANT	2015	5	SEP	93	45	60	40	0.155	0.025	0.38	0.025	0.155	9	44	21	93	10	17	21	20	154	102	65	260	2600
PACK	EAST15	PAE15T1	PAE15T1P4	N	2015	DORMANT2016	2015	5	SEP	100	56	75	45	0.155	0.025	0.625	0.025	0.025	30	50	10	29	15	19	11	0	254	159	122	488	4880
PACK	EAST15	PAE15T1	PAE15T1P5	N	2015	DORMANT	2015	5	SEP	40	42	60	40	0.38	0.025	0.38	0.025	0.025	25	36	50	21	25	30	3	28	206	127	90	360	3600
PACK	EAST15	PAE15T2	PAE15T2P1	N	2015	DORMANT2017	2015	5	SEP	74	0	38	0	0.975	0.025	0.025	0.155	0.025	28	21	26	15	22	20	10	13	189	125	88	352	3520
PACK	EAST15	PAE15T2	PAE15T2P2	N	2015	DORMANT	2015	5	SEP	130	0	35	0	0.975	0.025	0.025	0.38	0.025	85	38	27	27	28	27	25	15	185	114	77	308	3080
PACK	EAST15	PAE15T2	PAE15T2P3	N	2015	DORMANT2018	2015	5	SEP	125	0	48	0	0.85	0.025	0.025	0.025	0.155	70	8	50	60	13	10	25	19	253	159	122	488	4880
PACK	EAST15	PAE15T2	PAE15T2P4	N	2015	DORMANT	2015	5	SEP	90	0	65	0	0.625	0.155	0.025	0.155	0.025	17	19	40	40	16	23	30	11	404	261	224	896	8960
PACK	EAST15	PAE15T2	PAE15T2P5	N	2015	DORMANT2019	2015	5	SEP	120	0	100	0	0.975	0.025	0.025	0.155	0.025	45	95	45	110	29	21	27	27	278	193	156	624	6240
PACK	EAST15	PAE15T3	PAE15T3P1	N	2015	DORMANT	2015	5	SEP	110	47	58	55	0.38	0.025	0.155	0.025	0.155	20	18	31	18	0	16	10	4	233	167	130	520	5200
PACK	EAST15	PAE15T3	PAE15T3P2	N	2015	DORMANT2020	2015	5	SEP	55	78	45	55	0.025	0.155	0.155	0.025	0.38	30	40	6	49	0	15	7	17	171	130	93	372	3720
PACK	EAST15	PAE15T3	PAE15T3P3	N	2015	DORMANT	2015	5	SEP	45	55	40	40	0.025	0.025	0.625	0.025	0.025	21	25	10	23	0	150	3	4	206	138	101	404	4040
PACK	EAST15	PAE15T3	PAE15T3P4	N	2015	DORMANT2021	2015	5	SEP	63	50	30	40	0.38	0.025	0.38	0.025	0.155	58	40	46	50	6	15	0	0	212	140	103	412	4120
PACK	EAST15	PAE15T3	PAE15T3P5	N	2015	DORMANT	2015	5	SEP	100	45	38	40	0.155	0.025	0.38	0.025	0.155	46	42	36	0	25	20	0	0	213	146	109	436	4360
PACK	EAST15	PAE15T4	PAE15T4P1	N	2015	DORMANT2022	2015	5	SEP	50	46	40	46	0.155	0.025	0.025	0.025	0.85	26	11	5	20	10	1	0	0	219	142	105	420	4200
PACK	EAST15	PAE15T4	PAE15T4P2	N	2015	DORMANT	2015	5	SEP	25	0	20	0	0.025	0.025	0.025	0.025	0.85	17	23	0	0	0	0	0	0	90	66	29	116	1160
PACK	EAST15	PAE15T4	PAE15T4P3	N	2015	DORMANT2023	2015	5	SEP	46	0	40	0	0.155	0.025	0.025	0.025	0.85	0	7	26	24	0	0	0	0	253	157	120	480	4800
PACK	EAST15	PAE15T4	PAE15T4P4	N	2015	DORMANT	2015	5	SEP	45	0	20	0	0.155	0.025	0.025	0.025	0.85	10	14	0	0	0	0	0	0	175	112	75	300	3000
PACK	EAST15	PAE15T4	PAE15T4P5	N	2015	DORMANT2024	2015	5	SEP	75	0	30	0	0.625	0.025	0.025	0.025	0.38	10	30	47	5	0	0	0	0	112	82	45	180	1800
PACK	EAST15	PAE15T5	PAE15T5P1	N	2015	DORMANT	2015	5	SEP	41	16	28	16	0.155	0.025	0.025	0.025	0.85	11	11	13	0	1	6	14	0	271	165	128	512	5120
PACK	EAST15	PAE15T5	PAE15T5P2	N	2015	DORMANT2025	2015	5	SEP	130	59	60	45	0.025	0.025	0.625	0.025	0.025	21	19	120	60	26	56	55	38	152	104	67	268	2680
PACK	EAST15	PAE15T5	PAE15T5P3	N	2015	DORMANT	2015	5	SEP	86	0	70	0	0.155	0.025	0.025	0.025	0.85	19	22	64	62	0	0	20	0	340	212	175	700	7000
PACK	EAST15	PAE15T5	PAE15T5P4	N	2015	DORMANT2026	2015	5	SEP	72	0	60	0	0.025	0.025	0.025	0.025	0.85	45	46	0	21	13	21	6	16	298	188	151	604	6040
PACK	EAST15	PAE15T5	PAE15T5P5	N	2015	DORMANT	2015	5	SEP	105	85	65	50	0.38	0.025	0.625	0.025	0.025	32	76	35	60	24	16	50	50	210	139	102	408	4080
PACK	EAST15	PAE15T6	PAE15T6P1	N	2015	DORMANT2027	2015	5	SEP	87	84	87	55	0.025	0.025	0.975	0.025	0.025	32	36	16	70	0	0	0	0	272	176	139	556	5560
PACK	EAST15	PAE15T6	PAE15T6P2	N	2015	DORMANT	2015	5	SEP	100	60	95	50	0.025	0.025	0.85	0.025	0.155	39	48	30	30	0	0	0	0	148	106	69	276	2760
PACK	EAST15	PAE15T6	PAE15T6P3	N	2015	DORMANT2028	2015	5	SEP	114	70	79	60	0.025	0.025	0.625	0.025	0.38	25	15	32	114	0	0	0	0	238	159	122	488	4880
PACK	EAST15	PAE15T6	PAE15T6P4	N	2015	DORMANT	2015	5	SEP	60	77	50	58	0.025	0.85	0.025	0.025	0.025	38	55	50	60	0	0	0	0	302	197	160	640	6400
PACK	EAST15	PAE15T6	PAE15T6P5	N	2015	DORMANT2029	2015	5	SEP	140	76	90	43	0.155	0.025	0.625	0.025	0.025	55	57	27	0	0	0	0	0	206	140	103	412	4120
PACK	EAST15	PAE15T7	PAE15T7P1	N	2015	DORMANT	2015	5	SEP	80	0	35	0	0.38	0.025	0.025	0.155	0.025	41	61	41	13	10	7	12	10	152	100	63	252	2520
PACK	EAST15	PAE15T7	PAE15T7P2	N	2015	DORMANT2030	2015	5	SEP	70	0	30	0	0.025	0.38	0.025	0.025	0.38	37	35	22	31	11	10	19	9	89	66	29	116	1160
PACK	EAST15	PAE15T7	PAE15T7P3	N	2015	DORMANT	2015	5	SEP	55	0	28	0	0.025	0.155	0.025	0.025	0.625	26	58	8	26	20	11	10	0	179	117	80	320	3200
PACK	EAST15	PAE15T7	PAE15T7P4	N	2015	DORMANT2031	2015	5	SEP	105	0	90	0	0.625	0.025	0.025	0.025	0.38	16	17	40	33	12	16	20	12	184	135	98	392	3920
PACK	EAST15	PAE15T7	PAE15T7P5	N	2015	DORMANT	2015	5	SEP	56	0	20	0	0.025	0.155	0.025	0.025	0.85	27	33	47	35	0	2	5	3	156	106	69	276	2760
PACK	EAST15	PAE15T8	PAE15T8P1	N	2015	DORMANT2032	2015	5	SEP	39	0	22	0	0.155	0.155	0.025	0.155	0.38	8	39	28	0	8	0	0	0	97	68	31	124	1240
PACK	EAST15	PAE15T8	PAE15T8P2	N	2015	DORMANT	2015	5	SEP	100	0	70	0	0.025	0.155	0.025	0.025	0.625	0	20	0	0	0	3	2	0	72	54	17	68	680
PACK	EAST15	PAE15T8	PAE15T8P3	N	2015	DORMANT2033	2015	5	SEP	40	0	30	0	0.025	0.155	0.025	0.025	0.625	0	20	40	45	2	0	0	10	86	66	29	116	1160
PACK	EAST15	PAE15T8	PAE15T8P4	N	2015	DORMANT	2015	5	SEP	136	30	80	20	0.155	0.155	0.38	0.025	0.025	19	40	42	80	18	31	0	3	84	63	26	104	1040
PACK	EAST15	PAE15T8	PAE15T8P5	N	2015	DORMANT2034	2015	5	SEP	80	0	65	0	0.025	0.025	0.025	0.025	0.975	20	70	21	0	0	0	0	0	87	66	29	116	1160
PACK	WEST	PAWTT1	PAWTT1P1	Y	2015	DORMANT	2015	6	SEP	37	0	22	0	0.155	0.38	0.025	0.025	0.155	6	20	0	15	7	17	1	1	262	144	107	428	4280
PACK	WEST	PAWTT1	PAWTT1P2	Y	2015	DORMANT	2015	6	SEP	48	0	36	0	0.38	0.38	0.025	0.025	0.155	21	10	40	40	20	1	27	45	156	90	53	212	2120
PACK	WEST	PAWTT1	PAWTT1P3	Y	2015	DORMANT	2015	6	SEP	54	0	39	0	0.155	0.625	0.025	0.155	0.025	83	29	18	12	16	12	17	23	136	89	52	208	2080
PACK	WEST	PAWTT1	PAWTT1P4	Y	2015	DORMANT	2015	6	SEP	41	0	20	0	0.38	0.38	0.025	0.38	0.025	19	4	45	17	3	3	24	17	88	58	21	84	840
PACK	WEST	PAWTT1	PAWTT1P5	Y	2015	DORMANT	2015	6	SEP	42	0	31	0	0.025	0.155	0.025	0.38	0.025	25	32	1	30	2	5	1	5	147	85	48	192	1920
PACK	WEST	PAWTT2	PAWTT2P1	Y	2015	DORMANT	2015	6	SEP	45	0	20	0	0.38	0.025	0.025	0.155	0.38	5	0	7	6	11	1	8	5	96	80	43	172	1720
PACK	WEST	PAWTT2	PAWTT2P2	Y	2015	DORMANT	2015	6	SEP	46	0	32	0	0.625	0.025	0.025	0.025	0.38	0	4	15	10	0	2	15	9	142	110	73	292	2920
PACK	WEST	PAWTT2	PAWTT2P3	Y	2015	DORMANT	2015	6	SEP	45	0	30	0	0.625	0.155	0.025	0.025	0.38	11	0	25	27	9	4	5	0	121	91	54	216	2160
PACK	WEST	PAWTT2	PAWTT2P4	Y	2015	DORMANT	2015	6	SEP	60	0	43	0	0.025	0.85	0.025	0.155	0.025	30	17	49	35	24	16	20	26	197	131	94	376	3760
PACK	WEST	PAWTT2	PAWTT2P5	Y	2015	DORMANT	2015	6	SEP	31	0	12	0	0.025	0.155	0.025	0.625	0.155	35	0	27	0	20	9	17	22	72	62	25	100	1000
PACK	WEST	PAWTT3	PAWTT3P1	Y	2015	DORMANT	2015	6	SEP	86	0	57	0	0.85	0.025	0.025	0.025	0.38	15	0	20	21	15	0	18	20	423	234	197	788	7880
PACK	WEST	PAWTT3	PAWTT3P2	Y	2015	DORMANT	2015	6	SEP	87	0	63	0	0.625	0.025	0.025	0.025	0.38	75	15	75	4	15	15	18	3	189	110	73	292	2920
PACK	WEST	PAWTT3	PAWTT3P3	Y	2015	DORMANT	2015	6	SEP	81	0	60	0	0.38	0.025	0.025	0.025	0.625	66	25	7	7	14	9	8	9	148	93	56	224	2240
PACK	WEST	PAWTT3	PAWTT3P4	Y	2015	DORMANT	2015	6	SEP	65	0	33	0	0.625	0.025	0.025	0.025	0.38	15	20	5	30	12	8	0	10	141	104	67	268	2680
PACK	WEST	PAWTT3	PAWTT3P5	Y	2015	DORMANT	2015	6	SEP	85	0	42	0	0.38	0.38	0.025	0.025	0.155	10	7	12	76	17	9	10	18	111	81	44	176	1760
PACK	WEST	PAWTT4	PAWTT4P1	Y	2015	DORMANT	2015	6	SEP	56	0	39	0	0.38	0.155	0.025	0.025	0.025	24	17	19	18	10	6	16	18	240	136	99	396	3960
PACK	WEST	PAWTT4	PAWTT4P2	Y	2015	DORMANT	2015	6	SEP	39	42	28	36	0.155	0.155	0.155	0.025	0.155	0	0	45	16	27	25	0	0	122	85	48	192	1920
PACK	WEST	PAWTT4	PAWTT4P3	Y	2015	DORMANT	2015	6	SEP	40	0	18	0	0.85	0.025	0.025	0.025	0.025	6	6	16	10	0	3	18	9	177	127	90	360	3600
PACK	WEST	PAWTT4	PAWTT4P4	Y	2015	DORMANT	2015	6	SEP	65	36	40	30	0.155	0.025	0.155	0.38	0.025	16	21	26	26	30	23	30	20	208	159	122	488	4880
PACK	WEST	PAWTT4	PAWTT4P5	Y	2015	DORMANT	2015	6	SEP	55	63	35	55	0.625	0.025	0.155	0.025	0.025	18	6	67	12	17	7	0	3	124	96	59	236	2360
PACK	WEST	PAWTT5	PAWTT5P1	Y	2015	DORMANT	2015	6	SEP	55	0	50	0	0.025	0.155	0.025	0.625	0.025	0	50	48	53	20	35	33	37	123	101	64	256	2560
PACK	WEST	PAWTT5	PAWTT5P2	Y	2015	DORMANT	2015	6	SEP	0	75	0	50	0.025	0.025	0.625	0.38	0.025	20	65	15	60	70	62	17	15	202	148	111	444	4440
PACK	WEST	PAWTT5	PAWTT5P3	Y	2015	DORMANT	2015	6	SEP	47	40	27	40	0.155	0.025	0.155	0.625	0.155	14	15	20	13	8	16	11	13	125	102	65	260	2600
PACK	WEST	PAWTT5	PAWTT5P4	Y	2015	DORMANT	2015	6	SEP	30	0	23	0	0.625	0.025	0.025	0.38	0.025	16	8	25	9	16	8	10	3	174	132	95	380	3800
PACK	WEST	PAWTT5	PAWTT5P5	Y	2015	DORMANT	2015	6	SEP	40	0	17	0	0.155	0.025	0.025	0.025	0.625	9	12	0	3	6	15	0	0	218	138	101	404	4040
PACK	WEST	PAWTT6	PAWTT6P1	Y	2015	DORMANT	2015	6	SEP	30	40	18	40	0.025	0.025	0.025	0.625	0.155	99	25	27	13	30	33	0	16	85	68	31	124	1240
PACK	WEST	PAWTT6	PAWTT6P2	Y	2015	DORMANT	2015	6	SEP	70	42	50	35	0.025	0.025	0.155	0.625	0.155	17	0	20	15	16	0	11	0	99	88	51	204	2040
PACK	WEST	PAWTT6	PAWTT6P3	Y	2015	DORMANT	2015	6	SEP	38	0	26	0	0.38	0.025	0.025	0.025	0.38	63	120	45	43	15	10	8	12	116	93	56	224	2240
PACK	WEST	PAWTT6	PAWTT6P4	Y	2015	DORMANT	2015	6	SEP	33	72	25	60	0.155	0.025	0.38	0.155	0.025	20	21	15	10	10	0	0	16	121	116	79	316	3160
PACK	WEST	PAWTT6	PAWTT6P5	Y	2015	DORMANT	2015	6	SEP	30	0	17	0	0.625	0.025	0.025	0.025	0.38	30	20	45	37	22	37	0	0	58	56	19	76	760
PACK	WEST	PAWTT7	PAWTT7P1	Y	2015	DORMANT	2015	6	SEP	99	65	63	45	0.625	0.155	0.025	0.38	0.025	0	40	160	110	17	17	55	53	99	77	40	160	1600
PACK	WEST	PAWTT7	PAWTT7P2	Y	2015	DORMANT	2015	6	SEP	46	0	34	0	0.025	0.155	0.025	0.025	0.625	50	70	65	50	30	0	15	6	218	139	102	408	4080
PACK	WEST	PAWTT7	PAWTT7P3	Y	2015	DORMANT	2015	6	SEP	140	0	115	0	0.85	0.025	0.025	0.025	0.025	10	6	35	0	0	0	20	26	105	74	37	148	1480
PACK	WEST	PAWTT7	PAWTT7P4	Y	2015	DORMANT	2015	6	SEP	110	0	80	0	0.38	0.025	0.025	0.025	0.38	65	26	0	45	0	0	0	0	118	78	41	164	1640
PACK	WEST	PAWTT7	PAWTT7P5	Y	2015	DORMANT	2015	6	SEP	90	0	70	0	0.85	0.155	0.025	0.025	0.025	3	15	8	0	2	0	0	8	126	90	53	212	2120
PACK	WEST	PAWTT8	PAWTT8P1	Y	2015	DORMANT	2015	6	SEP	160	60	120	55	0.155	0.025	0.155	0.38	0.155	25	25	5	9	33	29	15	9	203	149	112	448	4480
PACK	WEST	PAWTT8	PAWTT8P2	Y	2015	DORMANT	2015	6	SEP	65	70	50	65	0.025	0.38	0.155	0.025	0.155	0	35	0	36	16	34	14	19	121	100	63	252	2520
PACK	WEST	PAWTT8	PAWTT8P3	Y	2015	DORMANT	2015	6	SEP	80	60	69	55	0.025	0.38	0.155	0.025	0.38	0	35	26	17	26	24	20	15	253	177	140	560	5600
PACK	WEST	PAWTT8	PAWTT8P4	Y	2015	DORMANT	2015	6	SEP	50	20	40	20	0.025	0.155	0.025	0.025	0.625	10	16	5	7	15	15	8	9	117	90	53	212	2120
PACK	WEST	PAWTT8	PAWTT8P5	Y	2015	DORMANT	2015	6	SEP	120	0	38	0	0.38	0.625	0.025	0.025	0.155	2	5	0	8	0	12	0	10	108	81	44	176	1760
PACK	EAST15G	PAE15GT1	PAE15GT1P1	N	2015	GROWING	2015	1	SEP	83	0	15	0	0.155	0.025	0.025	0.025	0.85	8	11	5	9	0	0	0	6	61	53	16	64	640
PACK	EAST15G	PAE15GT1	PAE15GT1P2	N	2015	GROWING	2015	1	SEP	12	0	9	0	0.155	0.025	0.025	0.025	0.85	2	5	0	5	0	0	0	0	46	46	9	36	360
PACK	EAST15G	PAE15GT1	PAE15GT1P3	N	2015	GROWING	2015	1	SEP	25	66	15	66	0.155	0.025	0.025	0.155	0.38	0	11	2	0	0	11	3	21	42	42	5	20	200
PACK	EAST15G	PAE15GT1	PAE15GT1P4	N	2015	GROWING	2015	1	SEP	19	0	16	0	0.155	0.025	0.025	0.025	0.85	0	0	9	10	0	0	0	0	52	49	12	48	480
PACK	EAST15G	PAE15GT1	PAE15GT1P5	N	2015	GROWING	2015	1	SEP	15	52	13	52	0.155	0.025	0.025	0.025	0.625	0	4	0	0	0	0	0	0	46	40	3	12	120
PACK	EAST15G	PAE15GT2	PAE15GT2P1	N	2015	GROWING	2015	1	SEP	25	0	20	0	0.38	0.025	0.025	0.025	0.38	25	10	15	0	0	0	0	0	45	40	3	12	120
PACK	EAST15G	PAE15GT2	PAE15GT2P2	N	2015	GROWING	2015	1	SEP	20	0	15	0	0.38	0.025	0.025	0.025	0.625	0	10	0	10	0	0	0	0	46	45	8	32	320
PACK	EAST15G	PAE15GT2	PAE15GT2P3	N	2015	GROWING	2015	1	SEP	25	0	17	0	0.38	0.025	0.025	0.025	0.625	10	6	13	10	0	0	0	0	81	66	29	116	1160
PACK	EAST15G	PAE15GT2	PAE15GT2P4	N	2015	GROWING	2015	1	SEP	22	0	16	0	0.38	0.025	0.025	0.025	0.625	0	9	5	12	0	0	0	0	47	42	5	20	200
PACK	EAST15G	PAE15GT2	PAE15GT2P5	N	2015	GROWING	2015	1	SEP	15	0	10	0	0.155	0.025	0.025	0.025	0.85	0	11	10	10	0	0	0	0	54	47	10	40	400
PACK	EAST15G	PAE15GT3	PAE15GT3P1	N	2015	GROWING	2015	1	SEP	15	0	12	0	0.38	0.025	0.025	0.025	0.625	8	5	4	8	0	0	0	0	48	39	2	8	80
PACK	EAST15G	PAE15GT3	PAE15GT3P2	N	2015	GROWING	2015	1	SEP	21	0	18	0	0.625	0.025	0.025	0.025	0.155	11	3	10	5	0	0	0	0	52	47	10	40	400
PACK	EAST15G	PAE15GT3	PAE15GT3P3	N	2015	GROWING	2015	1	SEP	26	0	18	0	0.155	0.025	0.025	0.155	0.155	10	6	9	15	20	45	0	0	124	110	73	292	2920
PACK	EAST15G	PAE15GT3	PAE15GT3P4	N	2015	GROWING	2015	1	SEP	10	0	8	0	0.155	0.025	0.025	0.025	0.85	5	3	5	10	0	0	0	0	72	41	4	16	160
PACK	EAST15G	PAE15GT3	PAE15GT3P5	N	2015	GROWING	2015	1	SEP	20	0	15	0	0.38	0.025	0.025	0.025	0.38	5	5	5	9	0	0	0	0	58	53	16	64	640
PACK	EAST15G	PAE15GT4	PAE15GT4P1	N	2015	GROWING	2015	1	SEP	63	0	20	0	0.025	0.155	0.025	0.025	0.38	9	9	3	0	5	0	3	9	57	47	10	40	400
PACK	EAST15G	PAE15GT4	PAE15GT4P2	N	2015	GROWING	2015	1	SEP	15	0	10	0	0.025	0.025	0.025	0.025	0.975	0	4	0	10	0	0	0	0	71	62	25	100	1000
PACK	EAST15G	PAE15GT4	PAE15GT4P3	N	2015	GROWING	2015	1	SEP	23	0	14	0	0.38	0.025	0.025	0.025	0.625	10	0	0	11	0	0	0	0	67	60	23	92	920
PACK	EAST15G	PAE15GT4	PAE15GT4P4	N	2015	GROWING	2015	1	SEP	12	0	10	0	0.025	0.025	0.025	0.025	0.975	0	0	0	0	0	0	0	0	63	53	16	64	640
PACK	EAST15G	PAE15GT4	PAE15GT4P5	N	2015	GROWING	2015	1	SEP	20	0	10	0	0.025	0.025	0.025	0.025	0.975	10	0	6	0	0	0	0	0	51	39	2	8	80
PACK	EAST15G	PAE15GT5	PAE15GT5P1	N	2015	GROWING	2015	1	SEP	13	54	16	54	0.025	0.025	0.025	0.025	0.975	0	0	0	6	0	0	0	0	52	41	4	16	160
PACK	EAST15G	PAE15GT5	PAE15GT5P2	N	2015	GROWING	2015	1	SEP	15	42	10	42	0.025	0.025	0.025	0.025	0.975	0	7	0	0	0	0	0	0	50	40	3	12	120
PACK	EAST15G	PAE15GT5	PAE15GT5P3	N	2015	GROWING	2015	1	SEP	7	64	4	40	0.025	0.025	0.025	0.025	0.975	0	3	0	8	0	0	0	0	47	40	3	12	120
PACK	EAST15G	PAE15GT5	PAE15GT5P4	N	2015	GROWING	2015	1	SEP	10	65	7	62	0.025	0.025	0.025	0.025	0.975	2	0	6	3	0	0	0	0	46	42	5	20	200
PACK	EAST15G	PAE15GT5	PAE15GT5P5	N	2015	GROWING	2015	1	SEP	0	39	0	39	0.025	0.025	0.025	0.025	0.975	0	0	0	0	0	0	0	0	47	44	7	28	280
PACK	EAST15G	PAE15GT6	PAE15GT6P1	N	2015	GROWING	2015	1	SEP	35	0	12	0	0.155	0.025	0.025	0.025	0.85	0	4	40	3	0	0	0	0	45	44	7	28	280
PACK	EAST15G	PAE15GT6	PAE15GT6P2	N	2015	GROWING	2015	1	SEP	46	0	15	0	0.155	0.025	0.025	0.025	0.85	0	18	0	14	0	0	0	0	58	50	13	52	520
PACK	EAST15G	PAE15GT6	PAE15GT6P3	N	2015	GROWING	2015	1	SEP	47	0	30	0	0.38	0.025	0.025	0.025	0.625	11	15	10	9	0	0	0	0	54	52	15	60	600
PACK	EAST15G	PAE15GT6	PAE15GT6P4	N	2015	GROWING	2015	1	SEP	36	0	22	0	0.155	0.025	0.025	0.025	0.85	0	6	0	0	0	0	0	0	45	40	3	12	120
PACK	EAST15G	PAE15GT6	PAE15GT6P5	N	2015	GROWING	2015	1	SEP	25	0	15	0	0.38	0.025	0.025	0.025	0.625	1	0	15	15	0	0	0	0	46	41	4	16	160
PACK	EAST15G	PAE15GT7	PAE15GT7P1	N	2015	GROWING	2015	1	SEP	0	46	0	30	0.025	0.025	0.38	0.025	0.38	0	0	15	40	0	0	0	0	42	38	1	4	40
PACK	EAST15G	PAE15GT7	PAE15GT7P2	N	2015	GROWING	2015	1	SEP	8	30	8	22	0.025	0.025	0.155	0.025	0.85	0	8	14	0	0	0	0	0	46	39	2	8	80
PACK	EAST15G	PAE15GT7	PAE15GT7P3	N	2015	GROWING	2015	1	SEP	0	15	0	12	0.025	0.025	0.155	0.025	0.85	16	0	0	11	0	0	0	0	50	40	3	12	120
PACK	EAST15G	PAE15GT7	PAE15GT7P4	N	2015	GROWING	2015	1	SEP	0	6	0	4	0.025	0.025	0.025	0.025	0.975	0	0	6	0	0	0	0	0	60	43	6	24	240
PACK	EAST15G	PAE15GT7	PAE15GT7P5	N	2015	GROWING	2015	1	SEP	0	60	0	20	0.025	0.025	0.38	0.025	0.85	0	14	0	0	0	0	0	0	61	55	18	72	720
PACK	EAST15G	PAE15GT8	PAE15GT8P1	N	2015	GROWING	2015	1	SEP	12	25	10	17	0.025	0.025	0.155	0.025	0.625	25	6	0	20	0	0	0	0	57	40	3	12	120
PACK	EAST15G	PAE15GT8	PAE15GT8P2	N	2015	GROWING	2015	1	SEP	0	53	0	26	0.025	0.025	0.38	0.025	0.625	0	0	0	14	0	0	0	0	52	42	5	20	200
PACK	EAST15G	PAE15GT8	PAE15GT8P3	N	2015	GROWING	2015	1	SEP	17	36	12	18	0.025	0.025	0.38	0.025	0.625	21	0	20	30	0	0	0	0	55	45	8	32	320
PACK	EAST15G	PAE15GT8	PAE15GT8P4	N	2015	GROWING	2015	1	SEP	10	54	10	23	0.025	0.025	0.025	0.025	0.975	0	13	0	15	0	0	0	0	57	43	6	24	240
PACK	EAST15G	PAE15GT8	PAE15GT8P5	N	2015	GROWING	2015	1	SEP	15	0	16	0	0.025	0.025	0.025	0.025	0.975	5	9	6	10	0	0	0	0	63	44	7	28	280
PACK	BONSER	PABRT1	PABRT1P1	Y	2015	DORMANT	2015	7	SEP	86	0	50	0	0.38	0.025	0.025	0.38	0.155	0	10	26	51	0	0	19	19	149	84	47	188	1880
PACK	BONSER	PABRT1	PABRT1P2	Y	2015	DORMANT	2015	7	SEP	60	0	60	0	0.025	0.025	0.025	0.025	0.975	6	0	0	0	0	0	0	0	134	76	39	156	1560
PACK	BONSER	PABRT1	PABRT1P3	Y	2015	DORMANT	2015	7	SEP	80	0	46	0	0.975	0.025	0.025	0.025	0.025	33	45	29	25	10	11	0	15	158	86	49	196	1960
PACK	BONSER	PABRT1	PABRT1P4	Y	2015	DORMANT	2015	7	SEP	120	0	95	0	0.625	0.025	0.025	0.025	0.155	0	0	120	32	0	0	0	20	103	63	26	104	1040
PACK	BONSER	PABRT1	PABRT1P5	Y	2015	DORMANT	2015	7	SEP	22	0	20	0	0.975	0.025	0.025	0.025	0.025	10	10	3	0	0	0	0	0	176	92	55	220	2200
PACK	BONSER	PABRT2	PABRT2P1	Y	2015	DORMANT	2015	7	SEP	105	0	75	0	0.625	0.025	0.025	0.155	0.155	25	17	3	19	18	15	0	17	145	95	58	232	2320
PACK	BONSER	PABRT2	PABRT2P2	Y	2015	DORMANT	2015	7	SEP	86	0	55	0	0.38	0.025	0.025	0.025	0.38	32	14	7	0	20	25	7	0	223	124	87	348	3480
PACK	BONSER	PABRT2	PABRT2P3	Y	2015	DORMANT	2015	7	SEP	107	0	70	0	0.625	0.025	0.025	0.025	0.38	14	70	12	28	20	16	15	14	266	155	118	472	4720
PACK	BONSER	PABRT2	PABRT2P4	Y	2015	DORMANT	2015	7	SEP	55	0	30	0	0.38	0.155	0.025	0.025	0.155	10	75	10	69	10	6	5	10	130	88	51	204	2040
PACK	BONSER	PABRT2	PABRT2P5	Y	2015	DORMANT	2015	7	SEP	90	0	55	0	0.025	0.025	0.025	0.38	0.38	5	15	0	20	10	20	0	25	162	101	64	256	2560
PACK	BONSER	PABRT3	PABRT3P1	Y	2015	DORMANT	2015	7	SEP	20	0	15	0	0.38	0.025	0.025	0.025	0.38	5	7	10	0	0	0	0	0	84	64	27	108	1080
PACK	BONSER	PABRT3	PABRT3P2	Y	2015	DORMANT	2015	7	SEP	47	0	38	0	0.38	0.025	0.025	0.025	0.38	12	0	10	6	0	0	0	0	65	49	12	48	480
PACK	BONSER	PABRT3	PABRT3P3	Y	2015	DORMANT	2015	7	SEP	30	0	26	0	0.155	0.025	0.025	0.025	0.85	3	6	5	8	0	0	0	0	201	117	80	320	3200
PACK	BONSER	PABRT3	PABRT3P4	Y	2015	DORMANT	2015	7	SEP	40	0	27	0	0.38	0.025	0.025	0.025	0.38	6	0	10	19	0	0	0	23	124	79	42	168	1680
PACK	BONSER	PABRT3	PABRT3P5	Y	2015	DORMANT	2015	7	SEP	170	0	15	0	0.155	0.025	0.025	0.025	0.625	0	0	10	5	0	0	0	0	103	72	35	140	1400
PACK	BONSER	PABRT4	PABRT4P1	Y	2015	DORMANT	2015	7	SEP	140	0	80	0	0.38	0.025	0.025	0.025	0.155	0	10	16	15	0	0	9	19	92	66	29	116	1160
PACK	BONSER	PABRT4	PABRT4P2	Y	2015	DORMANT	2015	7	SEP	71	76	50	76	0.025	0.025	0.025	0.025	0.38	0	16	21	45	0	9	17	0	193	116	79	316	3160
PACK	BONSER	PABRT4	PABRT4P3	Y	2015	DORMANT	2015	7	SEP	71	0	50	0	0.025	0.025	0.025	0.025	0.625	71	0	70	50	0	0	0	0	190	119	82	328	3280
PACK	BONSER	PABRT4	PABRT4P4	Y	2015	DORMANT	2015	7	SEP	85	90	85	90	0.025	0.85	0.85	0.025	0.025	80	82	86	70	20	15	0	36	86	61	24	96	960
PACK	BONSER	PABRT4	PABRT4P5	Y	2015	DORMANT	2015	7	SEP	144	0	90	0	0.625	0.025	0.025	0.025	0.155	10	30	14	15	12	32	30	25	150	104	67	268	2680
PACK	BONSER	PABRT5	PABRT5P1	Y	2015	DORMANT	2015	7	SEP	140	0	86	0	0.38	0.025	0.025	0.025	0.155	14	32	16	11	0	0	0	0	155	98	61	244	2440
PACK	BONSER	PABRT5	PABRT5P2	Y	2015	DORMANT	2015	7	SEP	120	0	62	0	0.38	0.025	0.025	0.025	0.38	10	10	20	15	0	5	0	0	113	75	38	152	1520
PACK	BONSER	PABRT5	PABRT5P3	Y	2015	DORMANT	2015	7	SEP	50	0	34	0	0.975	0.025	0.025	0.025	0.025	23	15	9	0	0	0	2	5	89	68	31	124	1240
PACK	BONSER	PABRT5	PABRT5P4	Y	2015	DORMANT	2015	7	SEP	20	0	15	0	0.625	0.025	0.025	0.025	0.38	16	14	20	10	0	0	0	0	120	86	49	196	1960
PACK	BONSER	PABRT5	PABRT5P5	Y	2015	DORMANT	2015	7	SEP	70	0	45	0	0.625	0.025	0.025	0.025	0.155	20	13	17	16	0	0	0	0	76	63	26	104	1040
PACK	BONSER	PABRT6	PABRT6P1	Y	2015	DORMANT	2015	7	SEP	90	0	70	0	0.625	0.025	0.025	0.025	0.155	27	6	13	25	5	5	7	0	215	131	94	376	3760
PACK	BONSER	PABRT6	PABRT6P2	Y	2015	DORMANT	2015	7	SEP	118	0	80	0	0.38	0.025	0.025	0.025	0.38	20	0	50	90	19	0	0	10	142	96	59	236	2360
PACK	BONSER	PABRT6	PABRT6P3	Y	2015	DORMANT	2015	7	SEP	101	0	70	0	0.625	0.025	0.025	0.025	0.155	23	15	16	6	20	15	25	0	112	81	44	176	1760
PACK	BONSER	PABRT6	PABRT6P4	Y	2015	DORMANT	2015	7	SEP	75	0	60	0	0.38	0.025	0.025	0.025	0.155	20	25	0	50	13	7	0	16	154	95	58	232	2320
PACK	BONSER	PABRT6	PABRT6P5	Y	2015	DORMANT	2015	7	SEP	85	0	50	0	0.625	0.025	0.025	0.025	0.155	10	0	9	10	1	0	7	3	107	73	36	144	1440
PACK	BONSER	PABRT7	PABRT7P1	Y	2015	DORMANT	2015	7	SEP	117	0	78	0	0.85	0.025	0.025	0.025	0.025	25	19	18	15	5	2	14	3	213	125	88	352	3520
PACK	BONSER	PABRT7	PABRT7P2	Y	2015	DORMANT	2015	7	SEP	80	0	65	0	0.38	0.025	0.025	0.025	0.38	5	60	11	66	6	9	7	13	129	85	48	192	1920
PACK	BONSER	PABRT7	PABRT7P3	Y	2015	DORMANT	2015	7	SEP	105	0	90	0	0.38	0.155	0.025	0.025	0.155	40	13	32	12	15	7	14	3	118	79	42	168	1680
PACK	BONSER	PABRT7	PABRT7P4	Y	2015	DORMANT	2015	7	SEP	70	0	45	0	0.85	0.025	0.025	0.025	0.025	15	10	14	7	9	2	8	3	68	53	16	64	640
PACK	BONSER	PABRT7	PABRT7P5	Y	2015	DORMANT	2015	7	SEP	85	0	45	0	0.155	0.38	0.025	0.025	0.155	26	60	53	20	3	0	0	10	205	123	86	344	3440
PACK	BONSER	PABRT8	PABRT8P1	Y	2015	DORMANT	2015	7	SEP	55	0	40	0	0.38	0.38	0.025	0.155	0.025	16	11	32	29	7	5	7	9	121	86	49	196	1960
PACK	BONSER	PABRT8	PABRT8P2	Y	2015	DORMANT	2015	7	SEP	60	0	50	0	0.025	0.625	0.025	0.38	0.025	50	40	20	23	30	15	20	23	93	74	37	148	1480
PACK	BONSER	PABRT8	PABRT8P3	Y	2015	DORMANT	2015	7	SEP	60	0	45	0	0.025	0.975	0.025	0.155	0.025	26	23	30	21	15	10	17	13	165	123	86	344	3440
PACK	BONSER	PABRT8	PABRT8P4	Y	2015	DORMANT	2015	7	SEP	76	0	56	0	0.025	0.85	0.025	0.025	0.025	20	10	24	22	2	3	16	9	122	100	63	252	2520
PACK	BONSER	PABRT8	PABRT8P5	Y	2015	DORMANT	2015	7	SEP	90	0	30	0	0.025	0.155	0.025	0.625	0.025	0	15	11	0	38	0	30	8	175	129	92	368	3680
PACK	SHAHAN15G	PAS15GT1	PAS15GT1P1	Y	2015	GROWING	2015	1	SEP	76	0	58	0	0.38	0.025	0.025	0.025	0.38	10	10	9	20	0	0	0	0	47	42	5	20	200
PACK	SHAHAN15G	PAS15GT1	PAS15GT1P2	Y	2015	GROWING	2015	1	SEP	60	0	28	0	0.38	0.025	0.025	0.025	0.625	12	10	0	9	0	0	0	0	78	57	20	80	800
PACK	SHAHAN15G	PAS15GT1	PAS15GT1P3	Y	2015	GROWING	2015	1	SEP	58	0	45	0	0.155	0.025	0.025	0.025	0.625	18	0	10	25	0	0	0	0	66	49	12	48	480
PACK	SHAHAN15G	PAS15GT1	PAS15GT1P4	Y	2015	GROWING	2015	1	SEP	66	0	28	0	0.38	0.025	0.025	0.025	0.38	10	17	11	0	0	0	0	0	70	50	13	52	520
PACK	SHAHAN15G	PAS15GT1	PAS15GT1P5	Y	2015	GROWING	2015	1	SEP	58	0	25	0	0.38	0.025	0.025	0.025	0.625	16	10	9	5	0	0	0	0	76	56	19	76	760
PACK	SHAHAN15G	PAS15GT2	PAS15GT2P1	Y	2015	GROWING	2015	1	SEP	64	0	35	0	0.85	0.025	0.025	0.155	0.025	25	17	55	3	27	3	13	2	74	59	22	88	880
PACK	SHAHAN15G	PAS15GT2	PAS15GT2P2	Y	2015	GROWING	2015	1	SEP	42	0	28	0	0.85	0.025	0.025	0.025	0.025	12	0	16	9	10	3	10	7	51	43	6	24	240
PACK	SHAHAN15G	PAS15GT2	PAS15GT2P3	Y	2015	GROWING	2015	1	SEP	25	0	18	0	0.625	0.025	0.025	0.025	0.38	5	5	12	14	1	6	0	0	66	57	20	80	800
PACK	SHAHAN15G	PAS15GT2	PAS15GT2P4	Y	2015	GROWING	2015	1	SEP	30	0	23	0	0.625	0.025	0.025	0.025	0.38	10	9	0	10	0	7	1	9	86	65	28	112	1120
PACK	SHAHAN15G	PAS15GT2	PAS15GT2P5	Y	2015	GROWING	2015	1	SEP	29	0	15	0	0.85	0.155	0.025	0.025	0.025	10	8	8	9	5	0	8	5	48	45	8	32	320
PACK	SHAHAN15G	PAS15GT3	PAS15GT3P1	Y	2015	GROWING	2015	1	SEP	30	0	22	0	0.625	0.025	0.025	0.025	0.38	16	13	10	0	4	9	0	0	101	61	24	96	960
PACK	SHAHAN15G	PAS15GT3	PAS15GT3P2	Y	2015	GROWING	2015	1	SEP	25	0	20	0	0.625	0.025	0.025	0.025	0.155	8	17	15	15	10	0	10	2	140	89	52	208	2080
PACK	SHAHAN15G	PAS15GT3	PAS15GT3P3	Y	2015	GROWING	2015	1	SEP	25	0	23	0	0.38	0.025	0.025	0.155	0.155	21	15	20	0	7	11	19	12	115	74	37	148	1480
PACK	SHAHAN15G	PAS15GT3	PAS15GT3P4	Y	2015	GROWING	2015	1	SEP	29	0	26	0	0.625	0.025	0.025	0.025	0.155	21	21	25	10	5	7	3	5	75	51	14	56	560
PACK	SHAHAN15G	PAS15GT3	PAS15GT3P5	Y	2015	GROWING	2015	1	SEP	26	0	20	0	0.38	0.155	0.025	0.38	0.155	0	14	23	14	20	15	20	0	59	42	5	20	200
PACK	SHAHAN15G	PAS15GT4	PAS15GT4P1	Y	2015	GROWING	2015	1	SEP	30	0	25	0	0.38	0.025	0.025	0.155	0.155	8	5	6	0	5	3	0	0	168	114	77	308	3080
PACK	SHAHAN15G	PAS15GT4	PAS15GT4P2	Y	2015	GROWING	2015	1	SEP	25	0	26	0	0.155	0.025	0.025	0.155	0.625	5	2	0	10	6	1	0	10	142	95	58	232	2320
PACK	SHAHAN15G	PAS15GT4	PAS15GT4P3	Y	2015	GROWING	2015	1	SEP	21	0	15	0	0.155	0.025	0.025	0.025	0.625	19	5	0	18	0	2	0	4	72	58	21	84	840
PACK	SHAHAN15G	PAS15GT4	PAS15GT4P4	Y	2015	GROWING	2015	1	SEP	75	0	30	0	0.625	0.025	0.025	0.025	0.38	26	36	20	15	7	6	32	17	47	44	7	28	280
PACK	SHAHAN15G	PAS15GT4	PAS15GT4P5	Y	2015	GROWING	2015	1	SEP	33	0	18	0	0.625	0.025	0.025	0.025	0.38	10	13	7	19	0	12	13	3	88	62	25	100	1000
PACK	SHAHAN15G	PAS15GT5	PAS15GT5P1	Y	2015	GROWING	2015	1	SEP	112	0	70	0	0.625	0.025	0.025	0.025	0.155	112	31	101	5	0	0	0	0	136	72	35	140	1400
PACK	SHAHAN15G	PAS15GT5	PAS15GT5P2	Y	2015	GROWING	2015	1	SEP	119	0	100	0	0.025	0.025	0.025	0.025	0.85	10	5	20	20	5	0	4	23	68	57	20	80	800
PACK	SHAHAN15G	PAS15GT5	PAS15GT5P3	Y	2015	GROWING	2015	1	SEP	120	0	90	0	0.625	0.025	0.025	0.38	0.025	11	14	19	10	3	3	15	0	92	49	12	48	480
PACK	SHAHAN15G	PAS15GT5	PAS15GT5P4	Y	2015	GROWING	2015	1	SEP	45	0	40	0	0.025	0.155	0.025	0.025	0.975	13	8	15	0	0	0	0	0	75	53	16	64	640
PACK	SHAHAN15G	PAS15GT5	PAS15GT5P5	Y	2015	GROWING	2015	1	SEP	140	0	100	0	0.155	0.025	0.025	0.155	0.38	11	14	56	55	0	0	0	0	134	87	50	200	2000
PACK	SHAHAN15G	PAS15GT6	PAS15GT6P1	Y	2015	GROWING	2015	1	SEP	20	0	18	0	0.155	0.025	0.025	0.025	0.625	25	8	20	2	9	17	10	0	65	44	7	28	280
PACK	SHAHAN15G	PAS15GT6	PAS15GT6P2	Y	2015	GROWING	2015	1	SEP	20	0	15	0	0.155	0.025	0.025	0.38	0.38	0	25	13	20	35	75	0	10	153	74	37	148	1480
PACK	SHAHAN15G	PAS15GT6	PAS15GT6P3	Y	2015	GROWING	2015	1	SEP	18	0	15	0	0.155	0.025	0.025	0.155	0.38	21	13	28	26	16	28	26	26	83	53	16	64	640
PACK	SHAHAN15G	PAS15GT6	PAS15GT6P4	Y	2015	GROWING	2015	1	SEP	30	0	20	0	0.38	0.025	0.025	0.155	0.155	0	10	10	17	30	5	18	0	87	50	13	52	520
PACK	SHAHAN15G	PAS15GT6	PAS15GT6P5	Y	2015	GROWING	2015	1	SEP	20	0	15	0	0.155	0.025	0.025	0.025	0.85	8	6	0	2	0	0	0	0	68	44	7	28	280
APCNWR	PRAUSE1	APP1T1	APP1T1P1	Y	2013	DORMANT	2015	29	JUL	56	0	35	0	0.625	0.38	0.025	0.025	0.025	15	16	20	19	17	0	0	6	179	96	59	236	2360
APCNWR	PRAUSE1	APP1T1	APP1T1P2	Y	2013	DORMANT	2015	29	JUL	75	0	40	0	0.625	0.155	0.025	0.025	0.155	17	31	8	14	12	7	4	0	271	123	86	344	3440
APCNWR	PRAUSE1	APP1T1	APP1T1P3	Y	2013	DORMANT	2015	29	JUL	60	0	47	0	0.85	0.025	0.025	0.155	0.155	30	13	9	20	15	12	0	13	214	105	68	272	2720
APCNWR	PRAUSE1	APP1T1	APP1T1P4	Y	2013	DORMANT	2015	29	JUL	87	0	45	0	0.38	0.625	0.025	0.025	0.025	50	21	21	58	0	20	21	25	126	71	34	136	1360
APCNWR	PRAUSE1	APP1T1	APP1T1P5	Y	2013	DORMANT	2015	29	JUL	48	0	30	0	0.38	0.38	0.025	0.025	0.025	24	17	19	19	11	10	15	12	259	94	57	228	2280
APCNWR	PRAUSE1	APP1T2	APP1T2P1	Y	2013	DORMANT	2015	29	JUL	75	0	30	0	0.625	0.155	0.025	0.025	0.155	29	41	21	0	5	0	0	0	299	125	88	352	3520
APCNWR	PRAUSE1	APP1T2	APP1T2P2	Y	2013	DORMANT	2015	29	JUL	78	0	15	0	0.38	0.155	0.025	0.155	0.38	19	12	12	2	9	15	0	0	220	104	67	268	2680
APCNWR	PRAUSE1	APP1T2	APP1T2P3	Y	2013	DORMANT	2015	29	JUL	92	0	30	0	0.38	0.155	0.025	0.155	0.025	15	79	22	29	2	5	0	26	204	104	67	268	2680
APCNWR	PRAUSE1	APP1T2	APP1T2P4	Y	2013	DORMANT	2015	29	JUL	69	0	25	0	0.625	0.155	0.025	0.025	0.38	12	14	5	7	0	0	0	2	178	81	44	176	1760
APCNWR	PRAUSE1	APP1T2	APP1T2P5	Y	2013	DORMANT	2015	29	JUL	56	0	22	0	0.38	0.155	0.025	0.155	0.155	21	15	7	0	2	15	0	0	206	97	60	240	2400
APCNWR	PRAUSE1	APP1T3	APP1T3P1	Y	2013	DORMANT	2015	29	JUL	69	0	25	0	0.625	0.155	0.025	0.155	0.155	9	7	12	2	4	9	0	0	198	77	40	160	1600
APCNWR	PRAUSE1	APP1T3	APP1T3P2	Y	2013	DORMANT	2015	29	JUL	54	0	20	0	0.38	0.38	0.025	0.38	0.155	8	50	0	7	0	0	3	14	144	71	34	136	1360
APCNWR	PRAUSE1	APP1T3	APP1T3P3	Y	2013	DORMANT	2015	29	JUL	47	0	35	0	0.625	0.38	0.025	0.38	0.025	38	17	20	0	5	4	10	4	253	108	71	284	2840
APCNWR	PRAUSE1	APP1T3	APP1T3P4	Y	2013	DORMANT	2015	29	JUL	39	0	25	0	0.85	0.025	0.025	0.155	0.155	12	20	25	5	0	0	0	5	202	99	62	248	2480
APCNWR	PRAUSE1	APP1T3	APP1T3P5	Y	2013	DORMANT	2015	29	JUL	58	37	27	35	0.38	0.155	0.38	0.025	0.025	0	19	17	2	3	5	0	2	178	87	50	200	2000
APCNWR	PRAUSE1	APP1T4	APP1T4P1	Y	2013	DORMANT	2015	29	JUL	118	0	30	0	0.625	0.38	0.025	0.025	0.155	14	80	17	16	5	95	0	0	165	82	45	180	1800
APCNWR	PRAUSE1	APP1T4	APP1T4P2	Y	2013	DORMANT	2015	29	JUL	85	0	40	0	0.85	0.155	0.025	0.155	0.155	21	12	18	20	46	0	17	13	296	160	123	492	4920
APCNWR	PRAUSE1	APP1T4	APP1T4P3	Y	2013	DORMANT	2015	29	JUL	75	0	45	0	0.38	0.38	0.025	0.155	0.155	15	20	35	15	0	7	19	7	184	81	44	176	1760
APCNWR	PRAUSE1	APP1T4	APP1T4P4	Y	2013	DORMANT	2015	29	JUL	37	0	25	0	0.38	0.38	0.025	0.025	0.155	10	4	13	15	0	0	7	15	200	99	62	248	2480
APCNWR	PRAUSE1	APP1T4	APP1T4P5	Y	2013	DORMANT	2015	29	JUL	60	0	35	0	0.625	0.38	0.025	0.025	0.155	20	12	22	20	5	13	0	20	179	82	45	180	1800
APCNWR	PRAUSE1	APP1T5	APP1T5P1	Y	2013	DORMANT	2015	29	JUL	74	0	34	0	0.85	0.155	0.025	0.155	0.025	41	26	39	35	50	30	19	46	188	84	47	188	1880
APCNWR	PRAUSE1	APP1T5	APP1T5P2	Y	2013	DORMANT	2015	29	JUL	53	47	41	42	0.975	0.025	0.155	0.155	0.025	56	41	51	47	36	24	30	33	384	183	146	584	5840
APCNWR	PRAUSE1	APP1T5	APP1T5P3	Y	2013	DORMANT	2015	29	JUL	84	0	23	0	0.85	0.38	0.025	0.155	0.155	45	22	28	53	11	20	15	18	192	91	54	216	2160
APCNWR	PRAUSE1	APP1T5	APP1T5P4	Y	2013	DORMANT	2015	29	JUL	46	0	28	0	0.975	0.155	0.025	0.025	0.025	39	52	21	34	31	22	14	7	249	118	81	324	3240
APCNWR	PRAUSE1	APP1T5	APP1T5P5	Y	2013	DORMANT	2015	29	JUL	66	0	27	0	0.625	0.155	0.025	0.025	0.38	34	10	12	31	15	0	18	31	345	155	118	472	4720
APCNWR	PRAUSE1	APP1T6	APP1T6P1	Y	2013	DORMANT	2015	29	JUL	97	0	47	0	0.85	0.025	0.025	0.025	0.155	56	42	63	67	20	20	53	40	229	113	76	304	3040
APCNWR	PRAUSE1	APP1T6	APP1T6P2	Y	2013	DORMANT	2015	29	JUL	106	40	42	36	0.38	0.025	0.38	0.155	0.025	43	41	47	50	64	81	66	41	283	119	82	328	3280
APCNWR	PRAUSE1	APP1T6	APP1T6P3	Y	2013	DORMANT	2015	29	JUL	105	0	43	0	0.85	0.025	0.025	0.025	0.025	54	90	75	80	65	71	42	75	266	131	94	376	3760
APCNWR	PRAUSE1	APP1T6	APP1T6P4	Y	2013	DORMANT	2015	29	JUL	90	43	35	43	0.85	0.025	0.155	0.155	0.025	51	29	32	63	18	24	20	77	297	180	143	572	5720
APCNWR	PRAUSE1	APP1T6	APP1T6P5	Y	2013	DORMANT	2015	29	JUL	118	0	29	0	0.625	0.38	0.025	0.025	0.38	17	39	41	26	90	50	58	16	419	198	161	644	6440
APCNWR	PRAUSE1	APP1T7	APP1T7P1	Y	2013	DORMANT	2015	29	JUL	80	0	37	0	0.85	0.155	0.025	0.025	0.025	47	43	36	74	26	25	18	49	189	93	56	224	2240
APCNWR	PRAUSE1	APP1T7	APP1T7P2	Y	2013	DORMANT	2015	29	JUL	98	0	38	0	0.975	0.155	0.025	0.025	0.025	41	33	39	54	24	15	61	12	336	137	100	400	4000
APCNWR	PRAUSE1	APP1T7	APP1T7P3	Y	2013	DORMANT	2015	29	JUL	74	0	27	0	0.975	0.155	0.025	0.025	0.025	40	46	30	47	37	0	14	21	244	116	79	316	3160
APCNWR	PRAUSE1	APP1T7	APP1T7P4	Y	2013	DORMANT	2015	29	JUL	62	0	25	0	0.625	0.025	0.025	0.025	0.625	0	27	46	20	6	18	16	0	272	129	92	368	3680
APCNWR	PRAUSE1	APP1T7	APP1T7P5	Y	2013	DORMANT	2015	29	JUL	77	0	34	0	0.975	0.155	0.025	0.025	0.025	45	49	51	47	22	20	36	0	296	137	100	400	4000
APCNWR	PRAUSE1	APP1T8	APP1T8P1	Y	2013	DORMANT	2015	29	JUL	97	0	38	0	0.625	0.38	0.025	0.025	0.025	48	61	62	88	27	25	20	0	209	99	62	248	2480
APCNWR	PRAUSE1	APP1T8	APP1T8P2	Y	2013	DORMANT	2015	29	JUL	80	0	43	0	0.85	0.155	0.025	0.025	0.025	63	30	45	47	49	0	20	32	213	98	61	244	2440
APCNWR	PRAUSE1	APP1T8	APP1T8P3	Y	2013	DORMANT	2015	29	JUL	63	0	27	0	0.85	0.155	0.025	0.025	0.025	41	57	46	30	0	0	14	12	255	126	89	356	3560
APCNWR	PRAUSE1	APP1T8	APP1T8P4	Y	2013	DORMANT	2015	29	JUL	72	0	30	0	0.625	0.38	0.025	0.025	0.025	35	26	18	39	19	25	14	18	172	83	46	184	1840
APCNWR	PRAUSE1	APP1T8	APP1T8P5	Y	2013	DORMANT	2015	29	JUL	67	0	28	0	0.85	0.155	0.025	0.025	0.025	38	21	29	32	19	19	22	21	269	131	94	376	3760
APCNWR	HOUSH1	APH1T1	APH1T1P1	N	2014	GROWING	2015	10	JUL	60	0	32	0	0.025	0.155	0.025	0.025	0.975	18	21	52	20	12	0	0	0	230	123	86	344	3440
APCNWR	HOUSH1	APH1T1	APH1T1P2	N	2014	GROWING	2015	10	JUL	83	0	37	0	0.625	0.025	0.025	0.025	0.38	32	44	47	39	30	32	35	19	211	103	66	264	2640
APCNWR	HOUSH1	APH1T1	APH1T1P3	N	2014	GROWING	2015	10	JUL	37	0	19	0	0.155	0.155	0.025	0.025	0.85	17	0	5	22	0	0	7	0	329	130	93	372	3720
APCNWR	HOUSH1	APH1T1	APH1T1P4	N	2014	GROWING	2015	10	JUL	63	0	44	0	0.38	0.155	0.025	0.025	0.625	31	18	30	39	23	0	0	20	292	122	85	340	3400
APCNWR	HOUSH1	APH1T1	APH1T1P5	N	2014	GROWING	2015	10	JUL	91	0	34	0	0.625	0.155	0.025	0.025	0.38	35	18	19	69	20	12	21	27	393	157	120	480	4800
APCNWR	HOUSH1	APH1T2	APH1T2P1	N	2014	GROWING	2015	10	JUL	69	0	29	0	0.625	0.155	0.025	0.025	0.38	39	16	34	37	41	16	0	30	184	95	58	232	2320
APCNWR	HOUSH1	APH1T2	APH1T2P2	N	2014	GROWING	2015	10	JUL	75	0	33	0	0.38	0.155	0.025	0.025	0.85	41	32	53	31	21	0	12	0	137	78	41	164	1640
APCNWR	HOUSH1	APH1T2	APH1T2P3	N	2014	GROWING	2015	10	JUL	65	0	38	0	0.625	0.38	0.025	0.025	0.155	49	49	42	33	15	26	25	7	243	124	87	348	3480
APCNWR	HOUSH1	APH1T2	APH1T2P4	N	2014	GROWING	2015	10	JUL	51	0	36	0	0.625	0.38	0.025	0.025	0.155	59	19	22	53	26	20	0	29	147	82	45	180	1800
APCNWR	HOUSH1	APH1T2	APH1T2P5	N	2014	GROWING	2015	10	JUL	71	0	32	0	0.625	0.155	0.025	0.025	0.155	29	30	33	59	22	10	19	30	221	101	64	256	2560
APCNWR	HOUSH1	APH1T3	APH1T3P1	N	2014	GROWING	2015	10	JUL	91	0	37	0	0.155	0.625	0.025	0.025	0.025	44	51	59	55	29	24	29	26	214	119	82	328	3280
APCNWR	HOUSH1	APH1T3	APH1T3P2	N	2014	GROWING	2015	10	JUL	73	0	29	0	0.38	0.155	0.025	0.025	0.38	68	41	23	63	19	20	0	0	253	103	66	264	2640
APCNWR	HOUSH1	APH1T3	APH1T3P3	N	2014	GROWING	2015	10	JUL	69	0	37	0	0.38	0.155	0.025	0.025	0.38	31	38	39	40	12	15	20	0	200	97	60	240	2400
APCNWR	HOUSH1	APH1T3	APH1T3P4	N	2014	GROWING	2015	10	JUL	49	0	31	0	0.85	0.38	0.025	0.025	0.38	31	36	21	33	19	0	0	15	208	102	65	260	2600
APCNWR	HOUSH1	APH1T3	APH1T3P5	N	2014	GROWING	2015	10	JUL	60	0	32	0	0.625	0.155	0.025	0.025	0.38	38	29	41	56	12	19	20	14	272	149	112	448	4480
APCNWR	HOUSH1	APH1T4	APH1T4P1	N	2014	GROWING	2015	10	JUL	91	0	27	0	0.625	0.38	0.025	0.025	0.155	29	20	12	17	22	0	0	41	190	98	61	244	2440
APCNWR	HOUSH1	APH1T4	APH1T4P2	N	2014	GROWING	2015	10	JUL	93	0	40	0	0.625	0.155	0.025	0.025	0.38	51	24	35	40	49	31	12	0	170	92	55	220	2200
APCNWR	HOUSH1	APH1T4	APH1T4P3	N	2014	GROWING	2015	10	JUL	67	0	22	0	0.38	0.155	0.025	0.025	0.625	38	44	35	41	19	22	16	20	197	105	68	272	2720
APCNWR	HOUSH1	APH1T4	APH1T4P4	N	2014	GROWING	2015	10	JUL	74	0	29	0	0.625	0.155	0.025	0.025	0.155	34	20	24	45	41	0	19	49	235	114	77	308	3080
APCNWR	HOUSH1	APH1T4	APH1T4P5	N	2014	GROWING	2015	10	JUL	69	0	34	0	0.155	0.38	0.025	0.025	0.625	27	35	21	34	0	18	0	0	154	81	44	176	1760
APCNWR	HOUSH1	APH1T5	APH1T5P1	N	2014	GROWING	2015	10	JUL	143	30	55	30	0.85	0.155	0.155	0.025	0.025	29	55	34	27	28	27	12	16	236	107	70	280	2800
APCNWR	HOUSH1	APH1T5	APH1T5P2	N	2014	GROWING	2015	10	JUL	140	22	40	20	0.625	0.155	0.155	0.025	0.025	47	25	33	41	30	36	25	27	308	152	115	460	4600
APCNWR	HOUSH1	APH1T5	APH1T5P3	N	2014	GROWING	2015	10	JUL	118	20	45	17	0.38	0.155	0.155	0.025	0.155	16	26	27	20	28	30	25	2	276	141	104	416	4160
APCNWR	HOUSH1	APH1T5	APH1T5P4	N	2014	GROWING	2015	10	JUL	72	23	30	23	0.85	0.155	0.155	0.025	0.155	40	22	35	25	12	17	15	26	228	108	71	284	2840
APCNWR	HOUSH1	APH1T5	APH1T5P5	N	2014	GROWING	2015	10	JUL	62	37	40	37	0.85	0.155	0.155	0.025	0.155	29	34	38	40	22	16	18	0	257	129	92	368	3680
APCNWR	HOUSH1	APH1T6	APH1T6P1	N	2014	GROWING	2015	10	JUL	75	45	50	40	0.38	0.38	0.38	0.155	0.025	52	24	20	53	22	7	14	30	346	190	153	612	6120
APCNWR	HOUSH1	APH1T6	APH1T6P2	N	2014	GROWING	2015	10	JUL	45	20	15	19	0.85	0.155	0.155	0.025	0.025	43	15	11	16	15	13	12	15	254	115	78	312	3120
APCNWR	HOUSH1	APH1T6	APH1T6P3	N	2014	GROWING	2015	10	JUL	68	0	45	0	0.85	0.155	0.025	0.025	0.025	29	43	17	19	30	28	16	15	248	127	90	360	3600
APCNWR	HOUSH1	APH1T6	APH1T6P4	N	2014	GROWING	2015	10	JUL	63	0	40	0	0.625	0.38	0.025	0.025	0.025	36	41	16	20	31	30	10	16	185	102	65	260	2600
APCNWR	HOUSH1	APH1T6	APH1T6P5	N	2014	GROWING	2015	10	JUL	88	42	45	30	0.38	0.38	0.38	0.025	0.025	52	42	32	24	37	25	11	21	320	160	123	492	4920
APCNWR	HOUSH1	APH1T7	APH1T7P1	N	2014	GROWING	2015	10	JUL	100	0	65	0	0.85	0.155	0.025	0.025	0.025	68	90	89	70	45	40	34	30	322	172	135	540	5400
APCNWR	HOUSH1	APH1T7	APH1T7P2	N	2014	GROWING	2015	10	JUL	72	0	60	0	0.85	0.155	0.025	0.025	0.025	40	84	55	38	36	47	45	32	200	123	86	344	3440
APCNWR	HOUSH1	APH1T7	APH1T7P3	N	2014	GROWING	2015	10	JUL	73	50	55	30	0.85	0.155	0.155	0.025	0.155	45	54	43	20	40	47	40	11	284	121	84	336	3360
APCNWR	HOUSH1	APH1T7	APH1T7P4	N	2014	GROWING	2015	10	JUL	107	40	60	36	0.38	0.38	0.155	0.025	0.155	65	62	80	29	35	26	19	44	380	153	116	464	4640
APCNWR	HOUSH1	APH1T7	APH1T7P5	N	2014	GROWING	2015	10	JUL	105	66	50	45	0.38	0.38	0.38	0.025	0.025	48	80	72	41	25	35	33	34	469	194	157	628	6280
APCNWR	HOUSH1	APH1T8	APH1T8P1	N	2014	GROWING	2015	10	JUL	82	45	35	45	0.625	0.025	0.155	0.025	0.155	44	36	25	41	20	16	6	16	334	148	111	444	4440
APCNWR	HOUSH1	APH1T8	APH1T8P2	N	2014	GROWING	2015	10	JUL	55	60	40	20	0.155	0.155	0.38	0.025	0.38	17	0	11	25	10	7	15	24	183	94	57	228	2280
APCNWR	HOUSH1	APH1T8	APH1T8P3	N	2014	GROWING	2015	10	JUL	80	75	70	70	0.625	0.025	0.38	0.025	0.155	70	0	17	51	52	17	30	37	260	151	114	456	4560
APCNWR	HOUSH1	APH1T8	APH1T8P4	N	2014	GROWING	2015	10	JUL	80	29	45	29	0.38	0.155	0.155	0.155	0.155	25	35	27	22	28	20	14	21	259	124	87	348	3480
APCNWR	HOUSH1	APH1T8	APH1T8P5	N	2014	GROWING	2015	10	JUL	76	115	60	90	0.155	0.025	0.625	0.025	0.025	97	59	55	92	45	42	35	0	311	164	127	508	5080
APCNWR	LAFITTEMIDDLE	APLET1	APLET1P1	N	2015	GROWING	2015	6	JUL	74	0	34	0	0.85	0.155	0.025	0.025	0.025	39	35	40	42	0	0	0	0	127	68	31	124	1240
APCNWR	LAFITTEMIDDLE	APLET1	APLET1P2	N	2015	GROWING	2015	6	JUL	74	0	38	0	0.85	0.155	0.025	0.025	0.155	29	61	42	30	0	0	0	0	172	92	55	220	2200
APCNWR	LAFITTEMIDDLE	APLET1	APLET1P3	N	2015	GROWING	2015	6	JUL	71	0	35	0	0.625	0.155	0.025	0.025	0.38	43	28	11	36	0	0	0	0	147	75	38	152	1520
APCNWR	LAFITTEMIDDLE	APLET1	APLET1P4	N	2015	GROWING	2015	6	JUL	43	0	37	0	0.85	0.155	0.025	0.025	0.155	36	32	19	21	0	0	0	0	155	79	42	168	1680
APCNWR	LAFITTEMIDDLE	APLET1	APLET1P5	N	2015	GROWING	2015	6	JUL	40	0	29	0	0.975	0.155	0.025	0.025	0.025	21	27	35	31	0	0	0	0	245	121	84	336	3360
APCNWR	LAFITTEMIDDLE	APLET2	APLET2P1	N	2015	GROWING	2015	6	JUL	97	0	51	0	0.155	0.85	0.025	0.025	0.025	58	18	47	52	0	0	0	0	253	137	100	400	4000
APCNWR	LAFITTEMIDDLE	APLET2	APLET2P2	N	2015	GROWING	2015	6	JUL	68	0	29	0	0.155	0.625	0.025	0.025	0.38	34	41	57	60	0	0	0	0	253	115	78	312	3120
APCNWR	LAFITTEMIDDLE	APLET2	APLET2P3	N	2015	GROWING	2015	6	JUL	84	0	46	0	0.38	0.38	0.025	0.025	0.155	49	40	47	55	0	0	0	0	377	176	139	556	5560
APCNWR	LAFITTEMIDDLE	APLET2	APLET2P4	N	2015	GROWING	2015	6	JUL	69	0	41	0	0.155	0.625	0.025	0.025	0.38	42	53	30	48	0	0	0	0	337	164	127	508	5080
APCNWR	LAFITTEMIDDLE	APLET2	APLET2P5	N	2015	GROWING	2015	6	JUL	72	0	43	0	0.155	0.625	0.025	0.025	0.155	38	42	27	40	44	46	0	12	270	138	101	404	4040
APCNWR	LAFITTEMIDDLE	APLET3	APLET3P1	N	2015	GROWING	2015	6	JUL	97	0	34	0	0.155	0.38	0.025	0.025	0.38	63	57	36	41	51	34	0	0	191	102	65	260	2600
APCNWR	LAFITTEMIDDLE	APLET3	APLET3P2	N	2015	GROWING	2015	6	JUL	84	0	35	0	0.155	0.38	0.025	0.025	0.38	37	42	27	59	0	49	39	0	202	101	64	256	2560
APCNWR	LAFITTEMIDDLE	APLET3	APLET3P3	N	2015	GROWING	2015	6	JUL	87	0	41	0	0.155	0.625	0.025	0.025	0.155	44	50	42	54	0	0	38	40	276	134	97	388	3880
APCNWR	LAFITTEMIDDLE	APLET3	APLET3P4	N	2015	GROWING	2015	6	JUL	83	0	38	0	0.155	0.38	0.025	0.025	0.38	49	55	0	30	0	0	17	0	162	89	52	208	2080
APCNWR	LAFITTEMIDDLE	APLET3	APLET3P5	N	2015	GROWING	2015	6	JUL	79	0	38	0	0.38	0.38	0.025	0.025	0.625	20	39	31	28	22	20	0	38	256	128	91	364	3640
APCNWR	LAFITTEMIDDLE	APLET4	APLET4P1	N	2015	GROWING	2015	6	JUL	65	0	28	0	0.85	0.155	0.025	0.025	0.025	44	12	20	63	0	0	0	0	296	129	92	368	3680
APCNWR	LAFITTEMIDDLE	APLET4	APLET4P2	N	2015	GROWING	2015	6	JUL	65	0	42	0	0.85	0.155	0.025	0.025	0.025	54	40	62	47	0	0	0	0	188	86	49	196	1960
APCNWR	LAFITTEMIDDLE	APLET4	APLET4P3	N	2015	GROWING	2015	6	JUL	59	0	32	0	0.625	0.155	0.025	0.025	0.025	39	32	41	41	0	0	0	0	252	112	75	300	3000
APCNWR	LAFITTEMIDDLE	APLET4	APLET4P4	N	2015	GROWING	2015	6	JUL	82	0	35	0	0.85	0.025	0.025	0.025	0.025	49	24	36	39	0	0	22	18	229	104	67	268	2680
APCNWR	LAFITTEMIDDLE	APLET4	APLET4P5	N	2015	GROWING	2015	6	JUL	67	0	25	0	0.625	0.155	0.025	0.025	0.155	45	47	39	54	0	0	0	0	242	113	76	304	3040
APCNWR	LAFITTEMIDDLE	APLET5	APLET5P1	N	2015	GROWING	2015	6	JUL	74	0	50	0	0.025	0.625	0.025	0.025	0.155	40	55	72	32	8	0	0	11	189	96	59	236	2360
APCNWR	LAFITTEMIDDLE	APLET5	APLET5P2	N	2015	GROWING	2015	6	JUL	74	0	50	0	0.025	0.625	0.025	0.025	0.155	37	30	46	45	7	0	15	0	187	104	67	268	2680
APCNWR	LAFITTEMIDDLE	APLET5	APLET5P3	N	2015	GROWING	2015	6	JUL	92	0	55	0	0.38	0.38	0.025	0.025	0.155	45	55	42	23	55	81	40	11	232	116	79	316	3160
APCNWR	LAFITTEMIDDLE	APLET5	APLET5P4	N	2015	GROWING	2015	6	JUL	84	0	40	0	0.38	0.155	0.025	0.025	0.625	50	50	37	25	15	19	12	0	217	110	73	292	2920
APCNWR	LAFITTEMIDDLE	APLET5	APLET5P5	N	2015	GROWING	2015	6	JUL	87	0	35	0	0.025	0.85	0.025	0.025	0.155	41	25	30	35	53	0	0	26	237	125	88	352	3520
APCNWR	LAFITTEMIDDLE	APLET6	APLET6P1	N	2015	GROWING	2015	6	JUL	60	0	30	0	0.85	0.155	0.025	0.025	0.025	15	17	12	26	14	0	0	7	240	105	68	272	2720
APCNWR	LAFITTEMIDDLE	APLET6	APLET6P2	N	2015	GROWING	2015	6	JUL	65	0	45	0	0.625	0.38	0.025	0.025	0.155	27	20	5	16	21	0	0	11	118	66	29	116	1160
APCNWR	LAFITTEMIDDLE	APLET6	APLET6P3	N	2015	GROWING	2015	6	JUL	67	0	45	0	0.85	0.155	0.025	0.025	0.025	31	15	14	30	25	13	0	0	150	77	40	160	1600
APCNWR	LAFITTEMIDDLE	APLET6	APLET6P4	N	2015	GROWING	2015	6	JUL	71	0	50	0	0.85	0.155	0.025	0.025	0.155	50	19	21	50	20	0	0	30	260	109	72	288	2880
APCNWR	LAFITTEMIDDLE	APLET6	APLET6P5	N	2015	GROWING	2015	6	JUL	60	0	45	0	0.625	0.38	0.025	0.025	0.025	24	34	15	35	34	0	0	0	242	110	73	292	2920
APCNWR	LAFITTEMIDDLE	APLET7	APLET7P1	N	2015	GROWING	2015	6	JUL	102	0	75	0	0.38	0.38	0.025	0.155	0.025	9	45	78	10	15	30	37	27	259	134	97	388	3880
APCNWR	LAFITTEMIDDLE	APLET7	APLET7P2	N	2015	GROWING	2015	6	JUL	165	0	85	0	0.85	0.155	0.025	0.155	0.025	22	12	59	45	5	20	59	60	321	159	122	488	4880
APCNWR	LAFITTEMIDDLE	APLET7	APLET7P3	N	2015	GROWING	2015	6	JUL	97	25	60	25	0.625	0.38	0.155	0.025	0.155	31	50	80	26	18	32	26	27	164	97	60	240	2400
APCNWR	LAFITTEMIDDLE	APLET7	APLET7P4	N	2015	GROWING	2015	6	JUL	94	0	55	0	0.625	0.38	0.025	0.025	0.025	20	45	56	39	12	18	12	0	204	104	67	268	2680
APCNWR	LAFITTEMIDDLE	APLET7	APLET7P5	N	2015	GROWING	2015	6	JUL	97	47	45	47	0.38	0.38	0.155	0.155	0.025	0	50	37	10	5	31	34	12	133	80	43	172	1720
APCNWR	LAFITTEMIDDLE	APLET8	APLET8P1	N	2015	GROWING	2015	6	JUL	97	0	80	0	0.155	0.625	0.025	0.155	0.025	97	32	55	80	45	35	53	62	253	129	92	368	3680
APCNWR	LAFITTEMIDDLE	APLET8	APLET8P2	N	2015	GROWING	2015	6	JUL	163	0	60	0	0.38	0.38	0.025	0.155	0.025	55	42	30	52	35	36	35	26	288	120	83	332	3320
APCNWR	LAFITTEMIDDLE	APLET8	APLET8P3	N	2015	GROWING	2015	6	JUL	89	0	50	0	0.38	0.625	0.025	0.155	0.155	17	55	32	40	20	28	32	7	271	122	85	340	3400
APCNWR	LAFITTEMIDDLE	APLET8	APLET8P4	N	2015	GROWING	2015	6	JUL	66	0	45	0	0.625	0.38	0.025	0.025	0.155	26	16	10	40	26	14	7	19	261	117	80	320	3200
APCNWR	LAFITTEMIDDLE	APLET8	APLET8P5	N	2015	GROWING	2015	6	JUL	53	0	40	0	0.155	0.85	0.025	0.025	0.155	25	28	42	39	0	0	0	5	205	100	63	252	2520
APCNWR	FOSTER	APFRT1	APFRT1P1	N	2013	DORMANT	2015	29	JUL	77	0	32	0	0.155	0.38	0.025	0.155	0.025	46	35	32	37	69	66	15	29	330	173	136	544	5440
APCNWR	FOSTER	APFRT1	APFRT1P2	N	2013	DORMANT	2015	29	JUL	95	0	50	0	0.155	0.38	0.025	0.155	0.025	45	60	51	46	44	46	45	70	272	162	125	500	5000
APCNWR	FOSTER	APFRT1	APFRT1P3	N	2013	DORMANT	2015	29	JUL	108	0	34	0	0.38	0.38	0.025	0.025	0.025	57	40	83	60	36	50	20	31	262	160	123	492	4920
APCNWR	FOSTER	APFRT1	APFRT1P4	N	2013	DORMANT	2015	29	JUL	59	0	34	0	0.38	0.38	0.025	0.025	0.155	30	34	40	35	25	29	15	20	141	85	48	192	1920
APCNWR	FOSTER	APFRT1	APFRT1P5	N	2013	DORMANT	2015	29	JUL	94	0	44	0	0.625	0.38	0.025	0.025	0.025	50	47	48	59	36	53	80	72	274	160	123	492	4920
APCNWR	FOSTER	APFRT2	APFRT2P1	N	2013	DORMANT	2015	29	JUL	133	0	62	0	0.38	0.38	0.025	0.025	0.025	63	57	51	69	122	69	94	81	230	130	93	372	3720
APCNWR	FOSTER	APFRT2	APFRT2P2	N	2013	DORMANT	2015	29	JUL	105	0	53	0	0.625	0.155	0.025	0.025	0.025	59	54	60	41	35	44	102	40	239	116	79	316	3160
APCNWR	FOSTER	APFRT2	APFRT2P3	N	2013	DORMANT	2015	29	JUL	105	0	42	0	0.38	0.155	0.025	0.155	0.025	64	51	38	47	27	42	38	30	348	173	136	544	5440
APCNWR	FOSTER	APFRT2	APFRT2P4	N	2013	DORMANT	2015	29	JUL	73	0	32	0	0.625	0.155	0.025	0.155	0.025	61	45	26	64	69	18	70	70	262	158	121	484	4840
APCNWR	FOSTER	APFRT2	APFRT2P5	N	2013	DORMANT	2015	29	JUL	73	0	48	0	0.38	0.155	0.025	0.155	0.025	64	52	18	54	44	50	12	73	476	245	208	832	8320
APCNWR	FOSTER	APFRT3	APFRT3P1	N	2013	DORMANT	2015	29	JUL	153	0	62	0	0.625	0.155	0.025	0.155	0.025	48	65	82	50	140	53	70	84	360	264	227	908	9080
APCNWR	FOSTER	APFRT3	APFRT3P2	N	2013	DORMANT	2015	29	JUL	119	0	52	0	0.38	0.155	0.025	0.155	0.025	40	53	52	65	47	100	92	85	320	205	168	672	6720
APCNWR	FOSTER	APFRT3	APFRT3P3	N	2013	DORMANT	2015	29	JUL	101	0	51	0	0.85	0.155	0.025	0.025	0.025	63	30	32	65	90	69	74	60	328	176	139	556	5560
APCNWR	FOSTER	APFRT3	APFRT3P4	N	2013	DORMANT	2015	29	JUL	84	0	50	0	0.85	0.155	0.025	0.155	0.025	39	40	44	36	9	28	40	39	275	129	92	368	3680
APCNWR	FOSTER	APFRT3	APFRT3P5	N	2013	DORMANT	2015	29	JUL	101	0	58	0	0.975	0.025	0.025	0.155	0.025	64	42	65	61	65	40	96	83	477	255	218	872	8720
APCNWR	FOSTER	APFRT4	APFRT4P1	N	2013	DORMANT	2015	29	JUL	59	0	28	0	0.625	0.025	0.025	0.155	0.025	37	36	22	20	15	24	9	19	224	138	101	404	4040
APCNWR	FOSTER	APFRT4	APFRT4P2	N	2013	DORMANT	2015	29	JUL	86	0	32	0	0.85	0.025	0.025	0.025	0.155	39	47	27	40	40	41	30	76	315	184	147	588	5880
APCNWR	FOSTER	APFRT4	APFRT4P3	N	2013	DORMANT	2015	29	JUL	111	0	43	0	0.85	0.155	0.025	0.025	0.025	37	53	42	45	40	67	90	18	354	200	163	652	6520
APCNWR	FOSTER	APFRT4	APFRT4P4	N	2013	DORMANT	2015	29	JUL	89	0	42	0	0.625	0.155	0.025	0.025	0.025	54	63	52	35	37	40	45	50	292	175	138	552	5520
APCNWR	FOSTER	APFRT4	APFRT4P5	N	2013	DORMANT	2015	29	JUL	117	0	47	0	0.85	0.155	0.025	0.025	0.025	49	50	50	59	96	65	71	60	517	306	269	1076	10760
APCNWR	FOSTER	APFRT5	APFRT5P1	N	2013	DORMANT	2015	29	JUL	114	0	55	0	0.85	0.025	0.025	0.155	0.025	34	31	26	32	26	35	26	34	185	108	71	284	2840
APCNWR	FOSTER	APFRT5	APFRT5P2	N	2013	DORMANT	2015	29	JUL	120	0	50	0	0.85	0.155	0.025	0.025	0.025	34	40	36	34	35	57	34	10	345	191	154	616	6160
APCNWR	FOSTER	APFRT5	APFRT5P3	N	2013	DORMANT	2015	29	JUL	117	0	55	0	0.625	0.38	0.025	0.155	0.025	25	61	34	26	31	70	0	20	258	177	140	560	5600
APCNWR	FOSTER	APFRT5	APFRT5P4	N	2013	DORMANT	2015	29	JUL	131	37	45	37	0.85	0.155	0.155	0.025	0.025	44	47	28	72	31	71	2	32	305	173	136	544	5440
APCNWR	FOSTER	APFRT5	APFRT5P5	N	2013	DORMANT	2015	29	JUL	82	15	62	12	0.155	0.625	0.025	0.155	0.025	30	27	50	82	2	19	5	9	438	262	225	900	9000
APCNWR	FOSTER	APFRT6	APFRT6P1	N	2013	DORMANT	2015	29	JUL	113	0	40	0	0.85	0.155	0.025	0.025	0.025	32	42	53	34	27	42	28	30	372	165	128	512	5120
APCNWR	FOSTER	APFRT6	APFRT6P2	N	2013	DORMANT	2015	29	JUL	98	0	45	0	0.85	0.155	0.025	0.025	0.025	52	30	30	36	35	30	23	25	276	143	106	424	4240
APCNWR	FOSTER	APFRT6	APFRT6P3	N	2013	DORMANT	2015	29	JUL	102	0	50	0	0.975	0.025	0.025	0.025	0.025	50	47	46	40	29	46	46	38	435	237	200	800	8000
APCNWR	FOSTER	APFRT6	APFRT6P4	N	2013	DORMANT	2015	29	JUL	121	0	60	0	0.625	0.38	0.025	0.025	0.025	55	54	48	60	52	42	50	53	191	143	106	424	4240
APCNWR	FOSTER	APFRT6	APFRT6P5	N	2013	DORMANT	2015	29	JUL	91	0	45	0	0.625	0.38	0.025	0.155	0.025	48	39	40	34	35	37	34	27	285	154	117	468	4680
APCNWR	FOSTER	APFRT7	APFRT7P1	N	2013	DORMANT	2015	29	JUL	61	0	30	0	0.38	0.38	0.025	0.38	0.155	24	20	25	22	22	22	12	21	236	122	85	340	3400
APCNWR	FOSTER	APFRT7	APFRT7P2	N	2013	DORMANT	2015	29	JUL	60	0	30	0	0.155	0.155	0.025	0.625	0.025	0	15	19	0	24	15	14	0	254	141	104	416	4160
APCNWR	FOSTER	APFRT7	APFRT7P3	N	2013	DORMANT	2015	29	JUL	108	0	52	0	0.625	0.38	0.025	0.025	0.025	47	34	40	37	32	10	39	46	207	106	69	276	2760
APCNWR	FOSTER	APFRT7	APFRT7P4	N	2013	DORMANT	2015	29	JUL	100	0	40	0	0.38	0.625	0.025	0.025	0.155	22	0	34	34	22	7	37	32	190	90	53	212	2120
APCNWR	FOSTER	APFRT7	APFRT7P5	N	2013	DORMANT	2015	29	JUL	97	0	37	0	0.155	0.625	0.025	0.025	0.025	18	32	21	25	0	35	20	25	249	111	74	296	2960
APCNWR	FOSTER	APFRT8	APFRT8P1	N	2013	DORMANT	2015	29	JUL	81	0	40	0	0.85	0.155	0.025	0.025	0.025	25	20	17	10	24	15	21	12	285	137	100	400	4000
APCNWR	FOSTER	APFRT8	APFRT8P2	N	2013	DORMANT	2015	29	JUL	116	0	50	0	0.625	0.38	0.025	0.025	0.025	49	34	31	35	103	19	10	32	357	202	165	660	6600
APCNWR	FOSTER	APFRT8	APFRT8P3	N	2013	DORMANT	2015	29	JUL	114	0	50	0	0.85	0.155	0.025	0.025	0.025	30	35	28	15	60	35	40	17	358	135	98	392	3920
APCNWR	FOSTER	APFRT8	APFRT8P4	N	2013	DORMANT	2015	29	JUL	93	0	60	0	0.625	0.38	0.025	0.025	0.025	39	37	35	31	42	0	0	22	309	132	95	380	3800
APCNWR	FOSTER	APFRT8	APFRT8P5	N	2013	DORMANT	2015	29	JUL	87	0	45	0	0.38	0.625	0.025	0.025	0.025	25	25	40	34	32	32	36	17	159	114	77	308	3080
APCNWR	CORMAN12	APC12T1	APC12T1P1	Y	2014	GROWING	2015	10	JUL	71	0	29	0	0.625	0.155	0.025	0.025	0.38	37	24	16	38	39	17	0	0	124	71	34	136	1360
APCNWR	CORMAN12	APC12T1	APC12T1P2	Y	2014	GROWING	2015	10	JUL	77	0	24	0	0.85	0.155	0.025	0.025	0.155	25	14	33	30	18	32	0	30	166	90	53	212	2120
APCNWR	CORMAN12	APC12T1	APC12T1P3	Y	2014	GROWING	2015	10	JUL	92	0	29	0	0.85	0.38	0.025	0.025	0.155	17	34	29	32	0	19	0	31	224	106	69	276	2760
APCNWR	CORMAN12	APC12T1	APC12T1P4	Y	2014	GROWING	2015	10	JUL	67	0	24	0	0.85	0.155	0.025	0.025	0.155	29	51	34	30	0	24	20	0	231	116	79	316	3160
APCNWR	CORMAN12	APC12T1	APC12T1P5	Y	2014	GROWING	2015	10	JUL	91	0	36	0	0.625	0.38	0.025	0.025	0.38	31	32	30	41	26	18	25	0	278	134	97	388	3880
APCNWR	CORMAN12	APC12T2	APC12T2P1	Y	2014	GROWING	2015	10	JUL	82	0	42	0	0.85	0.38	0.025	0.025	0.025	66	43	39	52	0	0	0	0	225	110	73	292	2920
APCNWR	CORMAN12	APC12T2	APC12T2P2	Y	2014	GROWING	2015	10	JUL	123	0	49	0	0.975	0.155	0.025	0.025	0.025	33	46	50	51	0	0	35	0	246	124	87	348	3480
APCNWR	CORMAN12	APC12T2	APC12T2P3	Y	2014	GROWING	2015	10	JUL	84	0	37	0	0.85	0.155	0.025	0.025	0.025	43	70	54	45	0	32	0	0	342	144	107	428	4280
APCNWR	CORMAN12	APC12T2	APC12T2P4	Y	2014	GROWING	2015	10	JUL	97	0	39	0	0.625	0.38	0.025	0.025	0.025	75	54	70	90	0	0	28	0	217	104	67	268	2680
APCNWR	CORMAN12	APC12T2	APC12T2P5	Y	2014	GROWING	2015	10	JUL	126	0	40	0	0.85	0.38	0.025	0.025	0.025	70	35	37	41	0	0	0	0	427	193	156	624	6240
APCNWR	CORMAN12	APC12T3	APC12T3P1	Y	2014	GROWING	2015	10	JUL	83	0	34	0	0.975	0.155	0.025	0.025	0.025	41	39	63	35	0	0	34	45	343	169	132	528	5280
APCNWR	CORMAN12	APC12T3	APC12T3P2	Y	2014	GROWING	2015	10	JUL	66	0	29	0	0.625	0.38	0.025	0.025	0.025	32	42	50	30	0	0	0	0	242	120	83	332	3320
APCNWR	CORMAN12	APC12T3	APC12T3P3	Y	2014	GROWING	2015	10	JUL	51	0	35	0	0.975	0.155	0.025	0.025	0.025	50	30	49	40	0	0	38	0	239	130	93	372	3720
APCNWR	CORMAN12	APC12T3	APC12T3P4	Y	2014	GROWING	2015	10	JUL	75	0	31	0	0.85	0.38	0.025	0.025	0.025	46	35	37	44	0	0	0	67	223	113	76	304	3040
APCNWR	CORMAN12	APC12T3	APC12T3P5	Y	2014	GROWING	2015	10	JUL	87	0	42	0	0.85	0.155	0.025	0.025	0.38	57	38	35	34	0	0	0	0	344	158	121	484	4840
APCNWR	CORMAN12	APC12T4	APC12T4P1	Y	2014	GROWING	2015	10	JUL	61	0	28	0	0.625	0.155	0.025	0.025	0.625	33	41	35	30	0	31	0	18	201	104	67	268	2680
APCNWR	CORMAN12	APC12T4	APC12T4P2	Y	2014	GROWING	2015	10	JUL	62	0	34	0	0.85	0.155	0.025	0.025	0.38	28	41	30	22	0	0	0	0	170	91	54	216	2160
APCNWR	CORMAN12	APC12T4	APC12T4P3	Y	2014	GROWING	2015	10	JUL	57	0	31	0	0.85	0.38	0.025	0.025	0.025	38	36	29	44	0	0	0	0	266	130	93	372	3720
APCNWR	CORMAN12	APC12T4	APC12T4P4	Y	2014	GROWING	2015	10	JUL	84	0	36	0	0.625	0.38	0.025	0.025	0.025	33	61	79	74	0	0	0	0	300	143	106	424	4240
APCNWR	CORMAN12	APC12T4	APC12T4P5	Y	2014	GROWING	2015	10	JUL	64	0	25	0	0.38	0.625	0.025	0.025	0.38	22	57	30	78	0	0	0	0	232	124	87	348	3480
APCNWR	CORMAN12	APC12T5	APC12T5P1	Y	2014	GROWING	2015	10	JUL	75	0	45	0	0.85	0.155	0.025	0.025	0.025	33	29	23	18	29	0	0	0	220	116	79	316	3160
APCNWR	CORMAN12	APC12T5	APC12T5P2	Y	2014	GROWING	2015	10	JUL	93	26	50	26	0.625	0.38	0.025	0.025	0.155	19	25	27	25	17	0	0	21	239	121	84	336	3360
APCNWR	CORMAN12	APC12T5	APC12T5P3	Y	2014	GROWING	2015	10	JUL	118	0	43	0	0.85	0.155	0.025	0.025	0.025	80	20	22	21	0	0	0	15	251	133	96	384	3840
APCNWR	CORMAN12	APC12T5	APC12T5P4	Y	2014	GROWING	2015	10	JUL	117	0	65	0	0.38	0.38	0.025	0.025	0.155	38	35	27	22	0	0	0	0	241	119	82	328	3280
APCNWR	CORMAN12	APC12T5	APC12T5P5	Y	2014	GROWING	2015	10	JUL	107	30	45	30	0.85	0.38	0.155	0.025	0.025	25	62	18	22	0	0	0	0	233	116	79	316	3160
APCNWR	CORMAN12	APC12T6	APC12T6P1	Y	2014	GROWING	2015	10	JUL	92	0	35	0	0.85	0.155	0.025	0.025	0.025	26	17	10	19	0	9	0	0	330	146	109	436	4360
APCNWR	CORMAN12	APC12T6	APC12T6P2	Y	2014	GROWING	2015	10	JUL	108	0	45	0	0.625	0.38	0.025	0.025	0.025	41	22	27	27	23	0	14	0	168	93	56	224	2240
APCNWR	CORMAN12	APC12T6	APC12T6P3	Y	2014	GROWING	2015	10	JUL	82	0	37	0	0.38	0.38	0.025	0.025	0.155	25	20	22	19	21	0	0	9	187	100	63	252	2520
APCNWR	CORMAN12	APC12T6	APC12T6P4	Y	2014	GROWING	2015	10	JUL	99	0	33	0	0.625	0.155	0.025	0.025	0.155	16	20	20	19	59	55	17	20	245	122	85	340	3400
APCNWR	CORMAN12	APC12T6	APC12T6P5	Y	2014	GROWING	2015	10	JUL	77	35	40	35	0.85	0.025	0.155	0.025	0.025	35	21	20	29	0	20	6	7	219	114	77	308	3080
APCNWR	CORMAN12	APC12T7	APC12T7P1	Y	2014	GROWING	2015	10	JUL	60	0	45	0	0.625	0.155	0.025	0.025	0.155	36	26	14	20	12	0	0	0	233	120	83	332	3320
APCNWR	CORMAN12	APC12T7	APC12T7P2	Y	2014	GROWING	2015	10	JUL	84	0	35	0	0.85	0.155	0.025	0.025	0.025	21	18	20	32	22	18	20	21	292	136	99	396	3960
APCNWR	CORMAN12	APC12T7	APC12T7P3	Y	2014	GROWING	2015	10	JUL	88	0	50	0	0.85	0.155	0.025	0.025	0.155	19	16	22	23	15	20	0	10	201	105	68	272	2720
APCNWR	CORMAN12	APC12T7	APC12T7P4	Y	2014	GROWING	2015	10	JUL	73	0	45	0	0.625	0.38	0.025	0.025	0.025	29	32	21	27	0	15	0	0	223	156	119	476	4760
APCNWR	CORMAN12	APC12T7	APC12T7P5	Y	2014	GROWING	2015	10	JUL	75	0	35	0	0.38	0.38	0.025	0.025	0.38	22	27	15	21	20	0	0	0	262	135	98	392	3920
APCNWR	CORMAN12	APC12T8	APC12T8P1	Y	2014	GROWING	2015	10	JUL	100	0	47	0	0.625	0.155	0.025	0.025	0.38	36	19	35	22	11	6	10	0	210	106	69	276	2760
APCNWR	CORMAN12	APC12T8	APC12T8P2	Y	2014	GROWING	2015	10	JUL	92	0	40	0	0.85	0.155	0.025	0.025	0.025	34	37	30	35	35	0	0	0	217	111	74	296	2960
APCNWR	CORMAN12	APC12T8	APC12T8P3	Y	2014	GROWING	2015	10	JUL	85	0	37	0	0.85	0.155	0.025	0.025	0.155	45	28	25	22	0	0	15	15	198	102	65	260	2600
APCNWR	CORMAN12	APC12T8	APC12T8P4	Y	2014	GROWING	2015	10	JUL	86	0	32	0	0.85	0.155	0.025	0.025	0.155	36	31	18	22	0	0	0	7	216	112	75	300	3000
APCNWR	CORMAN12	APC12T8	APC12T8P5	Y	2014	GROWING	2015	10	JUL	70	0	60	0	0.85	0.155	0.025	0.025	0.025	47	48	43	34	0	0	25	20	220	108	71	284	2840
APCNWR	CORMAN14	APC14T1	APC14T1P1	Y	2014	DORMANT	2015	17	JUL	50	0	25	0	0.85	0.155	0.025	0.025	0.025	21	10	9	21	12	7	8	20	192	164	127	508	5080
APCNWR	CORMAN14	APC14T1	APC14T1P2	Y	2014	DORMANT	2015	17	JUL	75	0	40	0	0.625	0.38	0.025	0.025	0.025	48	34	20	25	27	35	20	22	164	155	118	472	4720
APCNWR	CORMAN14	APC14T1	APC14T1P3	Y	2014	DORMANT	2015	17	JUL	83	0	50	0	0.625	0.38	0.025	0.025	0.025	51	56	25	39	20	19	15	0	231	161	124	496	4960
APCNWR	CORMAN14	APC14T1	APC14T1P4	Y	2014	DORMANT	2015	17	JUL	98	0	35	0	0.85	0.155	0.025	0.025	0.155	12	46	20	0	21	29	18	0	241	195	158	632	6320
APCNWR	CORMAN14	APC14T1	APC14T1P5	Y	2014	DORMANT	2015	17	JUL	88	0	45	0	0.155	0.85	0.025	0.025	0.025	5	32	25	10	10	0	10	11	224	113	76	304	3040
APCNWR	CORMAN14	APC14T2	APC14T2P1	Y	2014	DORMANT	2015	17	JUL	65	0	45	0	0.38	0.38	0.025	0.025	0.155	60	17	15	50	20	11	13	0	384	174	137	548	5480
APCNWR	CORMAN14	APC14T2	APC14T2P2	Y	2014	DORMANT	2015	17	JUL	81	0	50	0	0.85	0.155	0.025	0.025	0.025	39	29	25	34	39	0	7	30	367	181	144	576	5760
APCNWR	CORMAN14	APC14T2	APC14T2P3	Y	2014	DORMANT	2015	17	JUL	92	0	47	0	0.85	0.155	0.025	0.025	0.025	37	39	19	29	35	22	19	33	252	116	79	316	3160
APCNWR	CORMAN14	APC14T2	APC14T2P4	Y	2014	DORMANT	2015	17	JUL	82	38	45	38	0.85	0.155	0.155	0.025	0.025	35	22	33	26	0	11	20	25	382	150	113	452	4520
APCNWR	CORMAN14	APC14T2	APC14T2P5	Y	2014	DORMANT	2015	17	JUL	68	0	50	0	0.85	0.155	0.025	0.025	0.025	43	44	50	48	0	25	0	15	277	125	88	352	3520
APCNWR	CORMAN14	APC14T3	APC14T3P1	Y	2014	DORMANT	2015	17	JUL	81	0	50	0	0.625	0.38	0.025	0.025	0.025	49	27	30	41	24	20	0	20	357	180	143	572	5720
APCNWR	CORMAN14	APC14T3	APC14T3P2	Y	2014	DORMANT	2015	17	JUL	100	0	60	0	0.975	0.025	0.025	0.025	0.025	60	53	33	40	34	34	28	40	387	190	153	612	6120
APCNWR	CORMAN14	APC14T3	APC14T3P3	Y	2014	DORMANT	2015	17	JUL	100	0	40	0	0.85	0.155	0.025	0.025	0.025	36	32	45	32	25	32	35	29	238	126	89	356	3560
APCNWR	CORMAN14	APC14T3	APC14T3P4	Y	2014	DORMANT	2015	17	JUL	82	0	37	0	0.625	0.38	0.025	0.025	0.025	35	75	30	37	30	34	31	28	283	180	143	572	5720
APCNWR	CORMAN14	APC14T3	APC14T3P5	Y	2014	DORMANT	2015	17	JUL	76	0	40	0	0.85	0.155	0.025	0.025	0.025	60	39	28	27	50	0	0	24	240	136	99	396	3960
APCNWR	CORMAN14	APC14T4	APC14T4P1	Y	2014	DORMANT	2015	17	JUL	115	0	65	0	0.155	0.85	0.025	0.025	0.025	44	59	97	47	0	47	0	0	328	129	92	368	3680
APCNWR	CORMAN14	APC14T4	APC14T4P2	Y	2014	DORMANT	2015	17	JUL	112	0	80	0	0.625	0.38	0.025	0.025	0.025	46	36	53	35	42	28	15	30	332	121	84	336	3360
APCNWR	CORMAN14	ANT14T4	APC14T4P3	Y	2014	DORMANT	2015	17	JUL	150	0	75	0	0.38	0.625	0.025	0.025	0.025	28	98	22	78	0	35	30	47	361	141	104	416	4160
APCNWR	CORMAN14	ANT14T4	APC14T4P4	Y	2014	DORMANT	2015	17	JUL	99	0	45	0	0.85	0.38	0.025	0.025	0.025	36	49	35	33	15	0	0	25	464	155	118	472	4720
APCNWR	CORMAN14	ANT14T4	APC14T4P5	Y	2014	DORMANT	2015	17	JUL	88	0	45	0	0.38	0.38	0.025	0.025	0.025	19	37	72	64	0	32	28	0	267	131	94	376	3760
APCNWR	CORMAN14	APC14T5	APC14T5P1	Y	2014	DORMANT	2015	17	JUL	79	0	38	0	0.975	0.155	0.025	0.38	0.025	47	46	53	74	36	34	28	14	370	197	160	640	6400
APCNWR	CORMAN14	APC14T5	APC14T5P2	Y	2014	DORMANT	2015	17	JUL	77	0	32	0	0.975	0.155	0.025	0.155	0.025	53	46	35	44	14	29	0	0	182	104	67	268	2680
APCNWR	CORMAN14	APC14T5	APC14T5P3	Y	2014	DORMANT	2015	17	JUL	92	0	27	0	0.625	0.155	0.025	0.155	0.155	60	27	27	30	12	22	24	27	231	127	90	360	3600
APCNWR	CORMAN14	APC14T5	APC14T5P4	Y	2014	DORMANT	2015	17	JUL	89	0	47	0	0.625	0.38	0.025	0.155	0.025	51	15	82	56	34	30	0	32	220	122	85	340	3400
APCNWR	CORMAN14	APC14T5	APC14T5P5	Y	2014	DORMANT	2015	17	JUL	90	0	32	0	0.85	0.38	0.025	0.025	0.025	26	47	34	40	16	0	25	34	192	105	68	272	2720
APCNWR	CORMAN14	APC14T6	APC14T6P1	Y	2014	DORMANT	2015	17	JUL	87	0	43	0	0.625	0.155	0.025	0.025	0.155	45	60	48	31	22	12	28	25	266	124	87	348	3480
APCNWR	CORMAN14	APC14T6	APC14T6P2	Y	2014	DORMANT	2015	17	JUL	108	0	31	0	0.38	0.38	0.025	0.025	0.38	42	45	91	28	0	0	0	0	211	112	75	300	3000
APCNWR	CORMAN14	APC14T6	APC14T6P3	Y	2014	DORMANT	2015	17	JUL	109	0	36	0	0.85	0.155	0.025	0.025	0.155	54	81	60	25	0	29	25	26	174	91	54	216	2160
APCNWR	CORMAN14	APC14T6	APC14T6P4	Y	2014	DORMANT	2015	17	JUL	97	0	32	0	0.975	0.155	0.025	0.025	0.155	40	38	41	75	19	14	0	0	166	87	50	200	2000
APCNWR	CORMAN14	APC14T6	APC14T6P5	Y	2014	DORMANT	2015	17	JUL	90	0	36	0	0.155	0.625	0.025	0.025	0.38	70	38	46	51	15	27	0	12	314	145	108	432	4320
APCNWR	CORMAN14	APC14T7	APC14T7P1	Y	2014	DORMANT	2015	17	JUL	80	0	38	0	0.85	0.155	0.025	0.025	0.025	71	21	42	46	21	19	23	35	297	135	98	392	3920
APCNWR	CORMAN14	APC14T7	APC14T7P2	Y	2014	DORMANT	2015	17	JUL	61	0	32	0	0.625	0.155	0.025	0.025	0.155	36	41	43	32	0	26	21	0	158	84	47	188	1880
APCNWR	CORMAN14	APC14T7	APC14T7P3	Y	2014	DORMANT	2015	17	JUL	101	0	42	0	0.975	0.155	0.025	0.025	0.025	87	47	22	73	34	28	26	18	267	137	100	400	4000
APCNWR	CORMAN14	APC14T7	APC14T7P4	Y	2014	DORMANT	2015	17	JUL	94	0	27	0	0.38	0.625	0.025	0.025	0.025	19	63	41	32	44	22	30	0	341	173	136	544	5440
APCNWR	CORMAN14	APC14T7	APC14T7P5	Y	2014	DORMANT	2015	17	JUL	63	0	31	0	0.625	0.38	0.025	0.025	0.155	29	42	40	54	0	12	31	30	370	185	148	592	5920
APCNWR	CORMAN14	APC14T8	APC14T8P1	Y	2014	DORMANT	2015	17	JUL	71	0	42	0	0.025	0.625	0.025	0.025	0.025	49	48	66	63	0	0	48	50	278	150	113	452	4520
APCNWR	CORMAN14	APC14T8	APC14T8P2	Y	2014	DORMANT	2015	17	JUL	62	0	54	0	0.025	0.38	0.025	0.155	0.025	64	40	38	70	0	30	0	56	237	139	102	408	4080
APCNWR	CORMAN14	APC14T8	APC14T8P3	Y	2014	DORMANT	2015	17	JUL	97	0	58	0	0.38	0.155	0.025	0.025	0.025	90	56	71	85	14	59	0	0	253	124	87	348	3480
APCNWR	CORMAN14	APC14T8	APC14T8P4	Y	2014	DORMANT	2015	17	JUL	81	0	32	0	0.85	0.155	0.025	0.025	0.025	61	45	21	26	21	40	20	20	294	193	156	624	6240
APCNWR	CORMAN14	APC14T8	APC14T8P5	Y	2014	DORMANT	2015	17	JUL	80	0	34	0	0.155	0.625	0.025	0.155	0.155	45	37	60	42	44	51	0	31	384	195	158	632	6320
APCNWR	PRAUSE3	APP3T1	APP3T1P1	Y	2014	DORMANT	2015	17	JUL	94	0	19	0	0.625	0.38	0.025	0.025	0.025	38	34	33	65	19	21	20	22	253	124	87	348	3480
APCNWR	PRAUSE3	APP3T1	APP3T1P2	Y	2014	DORMANT	2015	17	JUL	81	0	34	0	0.155	0.85	0.025	0.025	0.025	43	65	24	43	24	25	27	29	233	112	75	300	3000
APCNWR	PRAUSE3	APP3T1	APP3T1P3	Y	2014	DORMANT	2015	17	JUL	82	0	19	0	0.155	0.85	0.025	0.025	0.025	27	31	19	35	19	22	18	34	210	113	76	304	3040
APCNWR	PRAUSE3	APP3T1	APP3T1P4	Y	2014	DORMANT	2015	17	JUL	104	0	31	0	0.625	0.625	0.025	0.025	0.025	79	30	41	40	42	20	35	47	216	108	71	284	2840
APCNWR	PRAUSE3	APP3T1	APP3T1P5	Y	2014	DORMANT	2015	17	JUL	72	0	31	0	0.38	0.625	0.025	0.025	0.155	44	35	28	32	24	21	18	12	198	99	62	248	2480
APCNWR	PRAUSE3	APP3T2	APP3T2P1	Y	2014	DORMANT	2015	17	JUL	73	0	27	0	0.625	0.155	0.025	0.025	0.025	21	19	23	32	19	17	20	0	241	113	76	304	3040
APCNWR	PRAUSE3	APP3T2	APP3T2P2	Y	2014	DORMANT	2015	17	JUL	69	0	24	0	0.85	0.155	0.025	0.025	0.155	48	21	39	49	19	16	9	7	174	88	51	204	2040
APCNWR	PRAUSE3	APP3T2	APP3T2P3	Y	2014	DORMANT	2015	17	JUL	52	0	24	0	0.85	0.155	0.025	0.025	0.025	21	17	30	23	22	15	10	11	196	105	68	272	2720
APCNWR	PRAUSE3	APP3T2	APP3T2P4	Y	2014	DORMANT	2015	17	JUL	69	0	27	0	0.38	0.38	0.025	0.025	0.025	70	23	42	41	24	19	11	30	169	81	44	176	1760
APCNWR	PRAUSE3	APP3T2	APP3T2P5	Y	2014	DORMANT	2015	17	JUL	87	0	39	0	0.85	0.625	0.025	0.025	0.025	69	68	34	51	32	30	0	11	362	151	114	456	4560
APCNWR	PRAUSE3	APP3T3	APP3T3P1	Y	2014	DORMANT	2015	17	JUL	75	0	29	0	0.625	0.38	0.025	0.025	0.025	24	23	59	38	0	19	0	17	201	97	60	240	2400
APCNWR	PRAUSE3	APP3T3	APP3T3P2	Y	2014	DORMANT	2015	17	JUL	61	0	28	0	0.155	0.625	0.025	0.025	0.155	52	37	30	39	0	17	34	28	281	111	74	296	2960
APCNWR	PRAUSE3	APP3T3	APP3T3P3	Y	2014	DORMANT	2015	17	JUL	124	0	23	0	0.625	0.625	0.025	0.025	0.025	29	26	41	100	14	7	19	24	207	85	48	192	1920
APCNWR	PRAUSE3	APP3T3	APP3T3P4	Y	2014	DORMANT	2015	17	JUL	63	0	31	0	0.155	0.85	0.025	0.025	0.025	40	31	28	32	35	0	19	22	198	98	61	244	2440
APCNWR	PRAUSE3	APP3T3	APP3T3P5	Y	2014	DORMANT	2015	17	JUL	51	0	32	0	0.38	0.625	0.025	0.025	0.155	37	62	43	26	27	0	31	28	276	129	92	368	3680
APCNWR	PRAUSE3	APP3T4	APP3T4P1	Y	2014	DORMANT	2015	17	JUL	68	0	31	0	0.625	0.38	0.025	0.025	0.155	37	35	28	39	23	20	20	25	178	97	60	240	2400
APCNWR	PRAUSE3	APP3T4	APP3T4P2	Y	2014	DORMANT	2015	17	JUL	50	0	28	0	0.38	0.155	0.025	0.025	0.625	45	46	50	40	19	0	39	33	216	115	78	312	3120
APCNWR	PRAUSE3	APP3T4	APP3T4P3	Y	2014	DORMANT	2015	17	JUL	59	0	28	0	0.85	0.025	0.025	0.025	0.155	29	20	21	27	21	18	27	25	170	97	60	240	2400
APCNWR	PRAUSE3	APP3T4	APP3T4P4	Y	2014	DORMANT	2015	17	JUL	54	0	22	0	0.625	0.025	0.025	0.025	0.155	22	31	17	39	19	24	15	18	151	98	61	244	2440
APCNWR	PRAUSE3	APP3T4	APP3T4P5	Y	2014	DORMANT	2015	17	JUL	74	0	21	0	0.85	0.155	0.025	0.025	0.155	21	10	17	49	19	14	11	31	145	99	62	248	2480
APCNWR	PRAUSE3	APP3T5	APP3T5P1	Y	2014	DORMANT	2015	17	JUL	81	0	40	0	0.625	0.38	0.025	0.025	0.025	24	33	20	22	20	37	19	14	196	96	59	236	2360
APCNWR	PRAUSE3	APP3T5	APP3T5P2	Y	2014	DORMANT	2015	17	JUL	64	0	25	0	0.85	0.025	0.025	0.155	0.155	24	19	30	26	10	13	10	25	185	91	54	216	2160
APCNWR	PRAUSE3	APP3T5	APP3T5P3	Y	2014	DORMANT	2015	17	JUL	84	0	40	0	0.38	0.625	0.025	0.155	0.025	25	34	19	27	24	24	12	18	259	120	83	332	3320
APCNWR	PRAUSE3	APP3T5	APP3T5P4	Y	2014	DORMANT	2015	17	JUL	106	0	55	0	0.155	0.85	0.025	0.025	0.025	44	35	33	42	15	0	35	27	208	107	70	280	2800
APCNWR	PRAUSE3	APP3T5	APP3T5P5	Y	2014	DORMANT	2015	17	JUL	117	0	55	0	0.155	0.625	0.025	0.025	0.155	29	19	40	16	20	4	12	35	236	112	75	300	3000
APCNWR	PRAUSE3	APP3T6	APP3T6P1	Y	2014	DORMANT	2015	17	JUL	82	0	47	0	0.625	0.38	0.025	0.025	0.025	30	26	22	35	16	15	0	32	324	119	82	328	3280
APCNWR	PRAUSE3	APP3T6	APP3T6P2	Y	2014	DORMANT	2015	17	JUL	92	0	40	0	0.38	0.625	0.025	0.025	0.025	27	31	30	87	23	17	0	20	236	92	55	220	2200
APCNWR	PRAUSE3	APP3T6	APP3T6P3	Y	2014	DORMANT	2015	17	JUL	125	0	40	0	0.38	0.38	0.025	0.155	0.025	19	25	105	20	20	2	22	16	315	112	75	300	3000
APCNWR	PRAUSE3	APP3T6	APP3T6P4	Y	2014	DORMANT	2015	17	JUL	95	0	50	0	0.625	0.38	0.025	0.025	0.025	16	19	60	25	0	7	0	0	284	116	79	316	3160
APCNWR	PRAUSE3	APP3T6	APP3T6P5	Y	2014	DORMANT	2015	17	JUL	87	0	35	0	0.625	0.38	0.025	0.025	0.155	40	17	20	54	17	5	16	16	249	102	65	260	2600
APCNWR	PRAUSE3	APP3T7	APP3T7P1	Y	2014	DORMANT	2015	17	JUL	61	0	30	0	0.85	0.155	0.025	0.025	0.025	12	15	15	14	11	15	0	12	259	110	73	292	2920
APCNWR	PRAUSE3	APP3T7	APP3T7P2	Y	2014	DORMANT	2015	17	JUL	63	0	40	0	0.38	0.625	0.025	0.025	0.025	24	35	25	25	9	0	24	0	253	110	73	292	2920
APCNWR	PRAUSE3	APP3T7	APP3T7P3	Y	2014	DORMANT	2015	17	JUL	62	0	25	0	0.38	0.625	0.025	0.025	0.025	12	14	14	12	13	18	12	14	309	129	92	368	3680
APCNWR	PRAUSE3	APP3T7	APP3T7P4	Y	2014	DORMANT	2015	17	JUL	70	0	27	0	0.625	0.38	0.025	0.025	0.155	27	24	22	12	9	0	12	0	193	85	48	192	1920
APCNWR	PRAUSE3	APP3T7	APP3T7P5	Y	2014	DORMANT	2015	17	JUL	64	0	25	0	0.85	0.155	0.025	0.025	0.155	23	18	5	14	0	10	13	12	185	89	52	208	2080
APCNWR	PRAUSE3	APP3T8	APP3T8P1	Y	2014	DORMANT	2015	17	JUL	91	0	38	0	0.155	0.85	0.025	0.025	0.155	19	55	22	16	0	8	8	0	242	120	83	332	3320
APCNWR	PRAUSE3	APP3T8	APP3T8P2	Y	2014	DORMANT	2015	17	JUL	97	0	50	0	0.38	0.625	0.025	0.025	0.025	52	53	28	27	0	0	0	0	225	97	60	240	2400
APCNWR	PRAUSE3	APP3T8	APP3T8P3	Y	2014	DORMANT	2015	17	JUL	75	0	30	0	0.85	0.155	0.025	0.025	0.155	7	17	31	26	15	0	0	0	225	102	65	260	2600
APCNWR	PRAUSE3	APP3T8	APP3T8P4	Y	2014	DORMANT	2015	17	JUL	80	23	30	23	0.625	0.155	0.155	0.025	0.025	20	16	19	16	0	0	11	10	215	90	53	212	2120
APCNWR	PRAUSE3	APP3T8	APP3T8P5	Y	2014	DORMANT	2015	17	JUL	73	0	40	0	0.38	0.625	0.025	0.025	0.025	32	44	31	20	15	24	0	14	220	99	62	248	2480
APCNWR	REICHARDT3	APR3T1	APR3T1P1	Y	2013	GROWING	2015	22	JUL	81	0	55	0	0.85	0.025	0.025	0.025	0.155	25	47	45	35	5	40	40	27	291	141	104	416	4160
APCNWR	REICHARDT3	APR3T1	APR3T1P2	Y	2013	GROWING	2015	22	JUL	95	57	80	55	0.025	0.625	0.155	0.025	0.155	45	65	94	58	18	47	45	30	247	136	99	396	3960
APCNWR	REICHARDT3	APR3T1	APR3T1P3	Y	2013	GROWING	2015	22	JUL	68	30	37	27	0.38	0.155	0.155	0.025	0.155	25	23	21	20	36	24	17	20	348	174	137	548	5480
APCNWR	REICHARDT3	APR3T1	APR3T1P4	Y	2013	GROWING	2015	22	JUL	77	0	50	0	0.85	0.155	0.025	0.38	0.155	25	42	14	20	20	11	14	20	360	159	122	488	4880
APCNWR	REICHARDT3	APR3T1	APR3T1P5	Y	2013	GROWING	2015	22	JUL	64	35	25	35	0.85	0.155	0.155	0.025	0.155	12	20	21	52	24	19	0	2	233	116	79	316	3160
APCNWR	REICHARDT3	APR3T2	APR3T2P1	Y	2013	GROWING	2015	22	JUL	46	0	40	0	0.625	0.38	0.025	0.025	0.155	15	9	11	46	10	0	0	22	233	131	94	376	3760
APCNWR	REICHARDT3	APR3T2	APR3T2P2	Y	2013	GROWING	2015	22	JUL	77	0	45	0	0.38	0.38	0.025	0.025	0.155	14	37	12	16	15	13	0	16	178	100	63	252	2520
APCNWR	REICHARDT3	APR3T2	APR3T2P3	Y	2013	GROWING	2015	22	JUL	97	0	50	0	0.38	0.38	0.025	0.155	0.155	10	32	35	45	5	7	6	16	203	114	77	308	3080
APCNWR	REICHARDT3	APR3T2	APR3T2P4	Y	2013	GROWING	2015	22	JUL	50	0	45	0	0.85	0.155	0.025	0.025	0.155	24	42	18	12	20	22	32	0	251	143	106	424	4240
APCNWR	REICHARDT3	APR3T2	APR3T2P5	Y	2013	GROWING	2015	22	JUL	65	0	40	0	0.625	0.38	0.025	0.025	0.155	17	15	0	29	7	8	5	0	211	126	89	356	3560
APCNWR	REICHARDT3	APR3T3	APR3T3P1	Y	2013	GROWING	2015	22	JUL	92	0	45	0	0.625	0.38	0.025	0.025	0.155	25	45	20	21	21	24	17	22	236	178	141	564	5640
APCNWR	REICHARDT3	APR3T3	APR3T3P2	Y	2013	GROWING	2015	22	JUL	80	50	55	0	0.38	0.625	0.025	0.025	0.025	39	26	30	26	17	0	30	24	504	245	208	832	8320
APCNWR	REICHARDT3	APR3T3	APR3T3P3	Y	2013	GROWING	2015	22	JUL	135	0	50	0	0.85	0.155	0.025	0.025	0.025	42	36	24	27	20	39	25	20	255	120	83	332	3320
APCNWR	REICHARDT3	APR3T3	APR3T3P4	Y	2013	GROWING	2015	22	JUL	90	0	60	0	0.85	0.025	0.025	0.025	0.025	26	30	24	25	17	20	25	24	375	179	142	568	5680
APCNWR	REICHARDT3	APR3T3	APR3T3P5	Y	2013	GROWING	2015	22	JUL	153	45	45	40	0.625	0.155	0.155	0.025	0.025	23	27	49	27	10	35	45	35	233	136	99	396	3960
APCNWR	REICHARDT3	APR3T4	APR3T4P1	Y	2013	GROWING	2015	22	JUL	86	0	55	0	0.625	0.38	0.025	0.155	0.025	50	29	15	20	69	15	15	19	320	123	86	344	3440
APCNWR	REICHARDT3	APR3T4	APR3T4P2	Y	2013	GROWING	2015	22	JUL	77	0	45	0	0.85	0.155	0.025	0.025	0.025	47	30	25	24	38	29	10	20	247	129	92	368	3680
APCNWR	REICHARDT3	APR3T4	APR3T4P3	Y	2013	GROWING	2015	22	JUL	94	0	50	0	0.85	0.155	0.025	0.155	0.025	34	40	30	26	21	13	10	26	250	131	94	376	3760
APCNWR	REICHARDT3	APR3T4	APR3T4P4	Y	2013	GROWING	2015	22	JUL	80	0	55	0	0.85	0.155	0.025	0.025	0.025	17	35	29	20	15	17	10	10	359	159	122	488	4880
APCNWR	REICHARDT3	APR3T4	APR3T4P5	Y	2013	GROWING	2015	22	JUL	77	0	40	0	0.85	0.155	0.025	0.155	0.025	34	29	21	22	29	25	20	21	392	179	142	568	5680
APCNWR	REICHARDT3	APR3T5	APR3T5P1	Y	2013	GROWING	2015	22	JUL	59	0	27	0	0.625	0.155	0.025	0.025	0.155	49	46	28	31	29	19	47	27	149	90	53	212	2120
APCNWR	REICHARDT3	APR3T5	APR3T5P2	Y	2013	GROWING	2015	22	JUL	57	0	32	0	0.85	0.155	0.025	0.025	0.155	30	29	41	22	22	17	28	24	138	84	47	188	1880
APCNWR	REICHARDT3	APR3T5	APR3T5P3	Y	2013	GROWING	2015	22	JUL	71	0	26	0	0.625	0.155	0.025	0.025	0.155	39	30	35	28	31	16	31	34	186	111	74	296	2960
APCNWR	REICHARDT3	APR3T5	APR3T5P4	Y	2013	GROWING	2015	22	JUL	52	0	27	0	0.85	0.155	0.025	0.025	0.155	49	12	31	39	32	0	20	41	184	116	79	316	3160
APCNWR	REICHARDT3	APR3T5	APR3T5P5	Y	2013	GROWING	2015	22	JUL	59	0	29	0	0.85	0.025	0.025	0.025	0.155	41	33	29	30	16	19	20	24	242	143	106	424	4240
APCNWR	REICHARDT3	APR3T6	APR3T6P1	Y	2013	GROWING	2015	22	JUL	89	0	61	0	0.85	0.155	0.025	0.025	0.025	69	61	52	50	43	37	41	75	282	153	116	464	4640
APCNWR	REICHARDT3	APR3T6	APR3T6P2	Y	2013	GROWING	2015	22	JUL	141	0	57	0	0.625	0.155	0.025	0.025	0.025	46	31	33	52	82	65	30	35	330	171	134	536	5360
APCNWR	REICHARDT3	APR3T6	APR3T6P3	Y	2013	GROWING	2015	22	JUL	118	0	39	0	0.85	0.155	0.025	0.025	0.025	44	57	52	68	46	22	45	42	250	131	94	376	3760
APCNWR	REICHARDT3	APR3T6	APR3T6P4	Y	2013	GROWING	2015	22	JUL	124	31	32	31	0.625	0.155	0.155	0.025	0.025	49	40	28	35	51	82	90	33	278	137	100	400	4000
APCNWR	REICHARDT3	APR3T6	APR3T6P5	Y	2013	GROWING	2015	22	JUL	89	0	28	0	0.625	0.155	0.025	0.025	0.155	30	39	37	51	30	46	10	18	334	149	112	448	4480
APCNWR	REICHARDT3	APR3T7	APR3T7P1	Y	2013	GROWING	2015	22	JUL	42	0	27	0	0.38	0.155	0.025	0.025	0.625	31	22	47	38	19	17	12	0	129	82	45	180	1800
APCNWR	REICHARDT3	APR3T7	APR3T7P2	Y	2013	GROWING	2015	22	JUL	53	0	18	0	0.38	0.625	0.025	0.025	0.155	49	50	18	38	19	28	15	0	167	101	64	256	2560
APCNWR	REICHARDT3	APR3T7	APR3T7P3	Y	2013	GROWING	2015	22	JUL	45	0	28	0	0.85	0.155	0.025	0.025	0.025	27	36	35	36	32	15	17	34	157	98	61	244	2440
APCNWR	REICHARDT3	APR3T7	APR3T7P4	Y	2013	GROWING	2015	22	JUL	68	0	31	0	0.975	0.025	0.025	0.025	0.025	31	52	25	30	43	38	19	30	169	101	64	256	2560
APCNWR	REICHARDT3	APR3T7	APR3T7P5	Y	2013	GROWING	2015	22	JUL	44	0	24	0	0.625	0.155	0.025	0.025	0.155	26	30	17	29	24	0	11	29	188	116	79	316	3160
APCNWR	REICHARDT3	APR3T8	APR3T8P1	Y	2013	GROWING	2015	22	JUL	54	0	32	0	0.85	0.155	0.025	0.025	0.025	41	21	19	40	29	20	18	15	265	150	113	452	4520
APCNWR	REICHARDT3	APR3T8	APR3T8P2	Y	2013	GROWING	2015	22	JUL	73	0	28	0	0.85	0.155	0.025	0.025	0.025	20	60	64	15	31	20	30	12	278	142	105	420	4200
APCNWR	REICHARDT3	APR3T8	APR3T8P3	Y	2013	GROWING	2015	22	JUL	71	0	29	0	0.85	0.155	0.025	0.025	0.155	39	30	30	41	20	21	17	41	407	195	158	632	6320
APCNWR	REICHARDT3	APR3T8	APR3T8P4	Y	2013	GROWING	2015	22	JUL	83	0	29	0	0.85	0.025	0.025	0.025	0.155	51	47	26	55	19	20	71	11	279	146	109	436	4360
APCNWR	REICHARDT3	APR3T8	APR3T8P5	Y	2013	GROWING	2015	22	JUL	65	0	30	0	0.625	0.38	0.025	0.025	0.025	44	27	55	50	41	15	24	35	491	235	198	792	7920
ANWR	TATTON4	ANT4T1	ANT4T1P1	N	2012	DORMANT	2015	41	AUG	60	0	35	0	0.38	0.155	0.025	0.625	0.025	45	15	29	51	11	12	23	10	271	163	126	504	5040
ANWR	TATTON4	ANT4T1	ANT4T1P2	N	2012	DORMANT	2015	41	AUG	60	0	40	0	0.025	0.38	0.025	0.38	0.155	30	40	38	23	3	10	10	7	181	105	68	272	2720
ANWR	TATTON4	ANT4T1	ANT4T1P3	N	2012	DORMANT	2015	41	AUG	82	0	50	0	0.025	0.85	0.025	0.155	0.025	40	31	31	32	7	6	43	3	461	164	127	508	5080
ANWR	TATTON4	ANT4T1	ANT4T1P4	N	2012	DORMANT	2015	41	AUG	55	0	20	0	0.025	0.155	0.025	0.625	0.025	5	5	15	17	5	5	11	15	281	171	134	536	5360
ANWR	TATTON4	ANT4T1	ANT4T1P5	N	2012	DORMANT	2015	41	AUG	65	0	49	0	0.625	0.155	0.025	0.38	0.025	15	16	20	26	15	13	10	10	214	136	99	396	3960
ANWR	TATTON4	ANT4T2	ANT4T2P1	N	2012	DORMANT	2015	41	AUG	70	0	55	0	0.025	0.38	0.025	0.38	0.025	65	66	67	37	22	68	15	5	84	59	22	88	880
ANWR	TATTON4	ANT4T2	ANT4T2P2	N	2012	DORMANT	2015	41	AUG	85	0	53	0	0.025	0.155	0.025	0.625	0.025	40	45	60	70	10	5	17	11	182	100	63	252	2520
ANWR	TATTON4	ANT4T2	ANT4T2P3	N	2012	DORMANT	2015	41	AUG	45	0	38	0	0.625	0.155	0.025	0.025	0.025	18	36	22	26	2	15	5	3	231	151	114	456	4560
ANWR	TATTON4	ANT4T2	ANT4T2P4	N	2012	DORMANT	2015	41	AUG	77	0	65	0	0.025	0.155	0.025	0.625	0.025	30	30	55	55	30	32	40	48	328	199	162	648	6480
ANWR	TATTON4	ANT4T2	ANT4T2P5	N	2012	DORMANT	2015	41	AUG	80	0	60	0	0.975	0.025	0.025	0.625	0.025	31	30	41	42	35	33	32	34	182	123	86	344	3440
ANWR	TATTON4	ANT4T3	ANT4T3P1	N	2012	DORMANT	2015	41	AUG	52	35	40	30	0.025	0.155	0.025	0.155	0.155	30	25	31	33	3	17	20	30	258	137	100	400	4000
ANWR	TATTON4	ANT4T3	ANT4T3P2	N	2012	DORMANT	2015	41	AUG	46	35	38	28	0.025	0.155	0.025	0.38	0.155	30	10	55	60	20	10	30	30	282	156	119	476	4760
ANWR	TATTON4	ANT4T3	ANT4T3P3	N	2012	DORMANT	2015	41	AUG	70	0	50	0	0.025	0.625	0.025	0.155	0.025	27	33	12	28	11	22	12	15	243	138	101	404	4040
ANWR	TATTON4	ANT4T3	ANT4T3P4	N	2012	DORMANT	2015	41	AUG	69	0	25	0	0.625	0.155	0.025	0.155	0.025	25	40	17	28	13	29	17	6	251	140	103	412	4120
ANWR	TATTON4	ANT4T3	ANT4T3P5	N	2012	DORMANT	2015	41	AUG	45	0	30	0	0.155	0.155	0.025	0.38	0.625	26	30	25	24	20	10	17	23	225	139	102	408	4080
ANWR	TATTON4	ANT4T4	ANT4T4P1	N	2012	DORMANT	2015	41	AUG	65	0	45	0	0.025	0.38	0.025	0.155	0.025	12	8	25	42	8	8	16	22	233	123	86	344	3440
ANWR	TATTON4	ANT4T4	ANT4T4P2	N	2012	DORMANT	2015	41	AUG	63	0	55	0	0.025	0.38	0.025	0.38	0.025	39	57	31	15	23	25	14	7	270	147	110	440	4400
ANWR	TATTON4	ANT4T4	ANT4T4P3	N	2012	DORMANT	2015	41	AUG	57	0	48	0	0.38	0.155	0.025	0.155	0.025	28	30	32	38	15	26	20	23	236	127	90	360	3600
ANWR	TATTON4	ANT4T4	ANT4T4P4	N	2012	DORMANT	2015	41	AUG	64	0	50	0	0.155	0.38	0.025	0.155	0.155	20	45	53	49	6	4	4	7	228	128	91	364	3640
ANWR	TATTON4	ANT4T4	ANT4T4P5	N	2012	DORMANT	2015	41	AUG	75	0	45	0	0.025	0.155	0.025	0.025	0.155	53	26	55	19	5	3	4	6	238	129	92	368	3680
ANWR	TATTON4	ANT4T5	ANT4T5P1	N	2012	DORMANT	2015	41	AUG	108	0	57	0	0.85	0.155	0.025	0.155	0.025	61	47	67	70	46	40	49	55	343	218	181	724	7240
ANWR	TATTON4	ANT4T5	ANT4T5P2	N	2012	DORMANT	2015	41	AUG	91	0	53	0	0.155	0.625	0.025	0.38	0.155	60	69	45	45	54	36	19	12	283	177	140	560	5600
ANWR	TATTON4	ANT4T5	ANT4T5P3	N	2012	DORMANT	2015	41	AUG	86	0	49	0	0.155	0.38	0.025	0.38	0.38	56	58	61	73	35	39	14	40	656	379	342	1368	13680
ANWR	TATTON4	ANT4T5	ANT4T5P4	N	2012	DORMANT	2015	41	AUG	77	0	62	0	0.975	0.025	0.025	0.025	0.155	68	60	61	73	64	49	50	55	832	460	423	1692	16920
ANWR	TATTON4	ANT4T5	ANT4T5P5	N	2012	DORMANT	2015	41	AUG	89	0	52	0	0.625	0.155	0.025	0.155	0.38	55	55	60	56	56	42	40	46	611	331	294	1176	11760
ANWR	TATTON4	ANT4T6	ANT4T6P1	N	2012	DORMANT	2015	41	AUG	93	0	54	0	0.38	0.38	0.025	0.38	0.025	70	55	59	67	56	54	50	36	209	129	92	368	3680
ANWR	TATTON4	ANT4T6	ANT4T6P2	N	2012	DORMANT	2015	41	AUG	75	0	48	0	0.155	0.38	0.025	0.155	0.155	74	65	64	67	40	21	18	39	277	165	128	512	5120
ANWR	TATTON4	ANT4T6	ANT4T6P3	N	2012	DORMANT	2015	41	AUG	80	0	49	0	0.38	0.625	0.025	0.025	0.38	58	71	57	61	34	30	31	50	356	189	152	608	6080
ANWR	TATTON4	ANT4T6	ANT4T6P4	N	2012	DORMANT	2015	41	AUG	96	0	43	0	0.85	0.155	0.025	0.155	0.025	81	35	73	70	41	38	48	59	471	252	215	860	8600
ANWR	TATTON4	ANT4T6	ANT4T6P5	N	2012	DORMANT	2015	41	AUG	87	0	46	0	0.625	0.155	0.025	0.38	0.625	50	59	44	49	39	37	36	20	360	190	153	612	6120
ANWR	TATTON4	ANT4T7	ANT4T7P1	N	2012	DORMANT	2015	41	AUG	73	0	34	0	0.85	0.155	0.025	0.025	0.025	67	30	58	51	39	21	35	54	221	137	100	400	4000
ANWR	TATTON4	ANT4T7	ANT4T7P2	N	2012	DORMANT	2015	41	AUG	97	0	38	0	0.85	0.155	0.025	0.025	0.025	42	45	19	49	54	24	22	41	282	146	109	436	4360
ANWR	TATTON4	ANT4T7	ANT4T7P3	N	2012	DORMANT	2015	41	AUG	81	0	26	0	0.85	0.155	0.025	0.155	0.025	24	17	80	26	16	25	29	30	258	131	94	376	3760
ANWR	TATTON4	ANT4T7	ANT4T7P4	N	2012	DORMANT	2015	41	AUG	71	0	32	0	0.975	0.155	0.025	0.025	0.025	64	18	25	56	35	19	22	31	186	138	101	404	4040
ANWR	TATTON4	ANT4T7	ANT4T7P5	N	2012	DORMANT	2015	41	AUG	86	0	61	0	0.155	0.625	0.025	0.38	0.025	61	76	68	50	29	24	41	20	358	143	106	424	4240
ANWR	TATTON4	ANT4T8	ANT4T8P1	N	2012	DORMANT	2015	41	AUG	61	0	38	0	0.155	0.38	0.025	0.025	0.85	32	19	30	49	24	12	14	15	249	143	106	424	4240
ANWR	TATTON4	ANT4T8	ANT4T8P2	N	2012	DORMANT	2015	41	AUG	89	0	43	0	0.38	0.155	0.025	0.155	0.025	51	61	47	58	30	22	41	40	235	129	92	368	3680
ANWR	TATTON4	ANT4T8	ANT4T8P3	N	2012	DORMANT	2015	41	AUG	81	0	49	0	0.025	0.38	0.025	0.025	0.625	57	63	60	62	22	26	0	35	106	68	31	124	1240
ANWR	TATTON4	ANT4T8	ANT4T8P4	N	2012	DORMANT	2015	41	AUG	65	0	38	0	0.155	0.155	0.025	0.025	0.85	34	38	42	49	25	47	22	0	133	73	36	144	1440
ANWR	TATTON4	ANT4T8	ANT4T8P5	N	2012	DORMANT	2015	41	AUG	73	0	39	0	0.155	0.625	0.025	0.025	0.38	37	45	39	50	38	22	29	15	380	168	131	524	5240
ANWR	TATTON6	ANT6T1	ANT6T1P1	N	2014	DORMANT	2015	18	AUG	72	0	51	0	0.85	0.025	0.025	0.155	0.025	35	26	29	56	31	12	7	21	307	184	147	588	5880
ANWR	TATTON6	ANT6T1	ANT6T1P2	N	2014	DORMANT	2015	18	AUG	85	0	65	0	0.85	0.155	0.025	0.155	0.025	40	35	36	30	15	9	32	4	310	194	157	628	6280
ANWR	TATTON6	ANT6T1	ANT6T1P3	N	2014	DORMANT	2015	18	AUG	71	0	56	0	0.85	0.38	0.025	0.38	0.025	30	29	38	60	30	23	34	21	280	187	150	600	6000
ANWR	TATTON6	ANT6T1	ANT6T1P4	N	2014	DORMANT	2015	18	AUG	88	0	74	0	0.625	0.155	0.025	0.625	0.025	38	34	67	66	47	53	85	98	336	202	165	660	6600
ANWR	TATTON6	ANT6T1	ANT6T1P5	N	2014	DORMANT	2015	18	AUG	91	110	63	100	0.975	0.025	0.025	0.38	0.025	36	18	39	31	14	3	11	9	252	159	122	488	4880
ANWR	TATTON6	ANT6T2	ANT6T2P1	N	2014	DORMANT	2015	18	AUG	69	0	58	0	0.025	0.155	0.025	0.625	0.025	39	16	22	33	28	13	17	28	221	160	123	492	4920
ANWR	TATTON6	ANT6T2	ANT6T2P2	N	2014	DORMANT	2015	18	AUG	46	0	27	0	0.975	0.025	0.025	0.38	0.025	21	24	10	15	27	20	5	12	163	127	90	360	3600
ANWR	TATTON6	ANT6T2	ANT6T2P3	N	2014	DORMANT	2015	18	AUG	47	0	33	0	0.975	0.025	0.025	0.155	0.025	25	30	28	29	21	18	23	26	162	130	93	372	3720
ANWR	TATTON6	ANT6T2	ANT6T2P4	N	2014	DORMANT	2015	18	AUG	70	0	53	0	0.38	0.025	0.025	0.625	0.025	36	23	71	55	19	17	20	28	259	173	136	544	5440
ANWR	TATTON6	ANT6T2	ANT6T2P5	N	2014	DORMANT	2015	18	AUG	76	0	47	0	0.38	0.155	0.025	0.38	0.025	35	45	30	36	20	38	29	35	156	121	84	336	3360
ANWR	TATTON6	ANT6T3	ANT6T3P1	N	2014	DORMANT	2015	18	AUG	95	0	58	0	0.85	0.025	0.025	0.155	0.025	50	43	33	37	23	24	15	15	291	178	141	564	5640
ANWR	TATTON6	ANT6T3	ANT6T3P2	N	2014	DORMANT	2015	18	AUG	72	0	56	0	0.85	0.025	0.025	0.155	0.025	39	34	36	39	36	28	40	35	255	183	146	584	5840
ANWR	TATTON6	ANT6T3	ANT6T3P3	N	2014	DORMANT	2015	18	AUG	75	0	55	0	0.38	0.38	0.025	0.38	0.025	68	55	42	67	33	15	44	24	470	310	273	1092	10920
ANWR	TATTON6	ANT6T3	ANT6T3P4	N	2014	DORMANT	2015	18	AUG	95	0	65	0	0.625	0.155	0.025	0.155	0.025	42	63	44	62	40	53	56	92	243	151	114	456	4560
ANWR	TATTON6	ANT6T3	ANT6T3P5	N	2014	DORMANT	2015	18	AUG	72	0	53	0	0.155	0.38	0.025	0.155	0.025	94	33	53	42	30	29	30	34	325	195	158	632	6320
ANWR	TATTON6	ANT6T4	ANT6T4P1	N	2014	DORMANT	2015	18	AUG	63	0	43	0	0.625	0.025	0.025	0.155	0.025	33	35	35	44	5	38	22	23	264	172	135	540	5400
ANWR	TATTON6	ANT6T4	ANT6T4P2	N	2014	DORMANT	2015	18	AUG	56	0	35	0	0.625	0.155	0.025	0.38	0.025	20	19	24	35	18	12	15	15	294	199	162	648	6480
ANWR	TATTON6	ANT6T4	ANT6T4P3	N	2014	DORMANT	2015	18	AUG	63	0	40	0	0.155	0.025	0.025	0.025	0.38	41	34	21	19	73	11	19	0	156	110	73	292	2920
ANWR	TATTON6	ANT6T4	ANT6T4P4	N	2014	DORMANT	2015	18	AUG	44	0	32	0	0.625	0.025	0.025	0.155	0.025	19	28	23	29	31	28	20	19	234	135	98	392	3920
ANWR	TATTON6	ANT6T4	ANT6T4P5	N	2014	DORMANT	2015	18	AUG	62	0	30	0	0.155	0.155	0.025	0.155	0.025	31	27	13	33	17	5	13	23	131	98	61	244	2440
ANWR	TATTON6	ANT6T5	ANT6T5P1	N	2014	DORMANT	2015	18	AUG	115	0	62	0	0.85	0.155	0.025	0.155	0.025	46	37	49	45	65	88	110	34	345	189	152	608	6080
ANWR	TATTON6	ANT6T5	ANT6T5P2	N	2014	DORMANT	2015	18	AUG	83	0	41	0	0.975	0.025	0.025	0.025	0.025	51	43	57	60	42	43	55	36	412	243	206	824	8240
ANWR	TATTON6	ANT6T5	ANT6T5P3	N	2014	DORMANT	2015	18	AUG	81	0	34	0	0.85	0.155	0.025	0.025	0.025	29	38	30	65	58	40	47	80	428	253	216	864	8640
ANWR	TATTON6	ANT6T5	ANT6T5P4	N	2014	DORMANT	2015	18	AUG	84	0	61	0	0.85	0.155	0.025	0.025	0.025	59	65	58	67	56	68	41	81	553	182	145	580	5800
ANWR	TATTON6	ANT6T5	ANT6T5P5	N	2014	DORMANT	2015	18	AUG	112	0	65	0	0.85	0.155	0.025	0.025	0.025	63	50	51	58	70	46	100	56	519	335	298	1192	11920
ANWR	TATTON6	ANT6T6	ANT6T6P1	N	2014	DORMANT	2015	18	AUG	63	0	44	0	0.85	0.025	0.025	0.025	0.025	61	38	52	53	41	21	18	26	518	335	298	1192	11920
ANWR	TATTON6	ANT6T6	ANT6T6P2	N	2014	DORMANT	2015	18	AUG	89	0	53	0	0.975	0.025	0.025	0.025	0.025	49	60	59	35	29	54	60	50	414	271	234	936	9360
ANWR	TATTON6	ANT6T6	ANT6T6P3	N	2014	DORMANT	2015	18	AUG	75	0	42	0	0.975	0.025	0.025	0.025	0.025	48	34	57	49	41	38	40	36	343	215	178	712	7120
ANWR	TATTON6	ANT6T6	ANT6T6P4	N	2014	DORMANT	2015	18	AUG	76	0	42	0	0.975	0.025	0.025	0.025	0.025	50	40	22	45	47	36	23	25	352	179	142	568	5680
ANWR	TATTON6	ANT6T6	ANT6T6P5	N	2014	DORMANT	2015	18	AUG	72	0	40	0	0.85	0.155	0.025	0.025	0.025	65	43	40	39	41	31	34	28	348	211	174	696	6960
ANWR	TATTON6	ANT6T7	ANT6T7P1	N	2014	DORMANT	2015	18	AUG	54	0	37	0	0.85	0.155	0.025	0.025	0.025	47	41	21	47	45	45	19	25	438	245	208	832	8320
ANWR	TATTON6	ANT6T7	ANT6T7P2	N	2014	DORMANT	2015	18	AUG	68	0	43	0	0.85	0.155	0.025	0.025	0.025	65	62	40	45	50	36	41	40	422	244	207	828	8280
ANWR	TATTON6	ANT6T7	ANT6T7P3	N	2014	DORMANT	2015	18	AUG	76	0	53	0	0.975	0.025	0.025	0.025	0.025	55	47	52	50	50	53	46	42	221	143	106	424	4240
ANWR	TATTON6	ANT6T7	ANT6T7P4	N	2014	DORMANT	2015	18	AUG	91	0	61	0	0.975	0.025	0.025	0.025	0.025	52	63	37	56	37	40	39	40	579	387	350	1400	14000
ANWR	TATTON6	ANT6T7	ANT6T7P5	N	2014	DORMANT	2015	18	AUG	79	0	48	0	0.85	0.155	0.025	0.025	0.025	56	42	31	66	41	40	31	34	552	376	339	1356	13560
ANWR	TATTON6	ANT6T8	ANT6T8P1	N	2014	DORMANT	2015	18	AUG	56	0	37	0	0.975	0.025	0.025	0.025	0.025	49	43	25	40	42	24	21	31	443	280	243	972	9720
ANWR	TATTON6	ANT6T8	ANT6T8P2	N	2014	DORMANT	2015	18	AUG	64	0	41	0	0.85	0.155	0.025	0.025	0.155	39	35	0	59	31	26	18	41	307	193	156	624	6240
ANWR	TATTON6	ANT6T8	ANT6T8P3	N	2014	DORMANT	2015	18	AUG	87	0	54	0	0.975	0.025	0.025	0.025	0.025	61	49	31	70	51	31	30	60	383	234	197	788	7880
ANWR	TATTON6	ANT6T8	ANT6T8P4	N	2014	DORMANT	2015	18	AUG	85	0	51	0	0.85	0.155	0.025	0.025	0.025	54	32	35	71	16	39	44	25	422	247	210	840	8400
ANWR	TATTON6	ANT6T8	ANT6T8P5	N	2014	DORMANT	2015	18	AUG	87	0	43	0	0.625	0.155	0.025	0.025	0.025	34	41	44	35	31	27	29	36	340	209	172	688	6880
ANWR	TATTON16	ANT16T1	ANT16T1P1	N	2013	GROWING	2015	22	AUG	64	0	45	0	0.38	0.38	0.025	0.025	0.155	33	26	50	32	17	5	20	14	318	212	175	700	7000
ANWR	TATTON16	ANT16T1	ANT16T1P2	N	2013	GROWING	2015	22	AUG	76	0	55	0	0.38	0.38	0.025	0.025	0.025	53	58	71	57	23	20	36	26	194	140	103	412	4120
ANWR	TATTON16	ANT16T1	ANT16T1P3	N	2013	GROWING	2015	22	AUG	64	0	47	0	0.155	0.625	0.025	0.025	0.025	62	45	51	31	25	16	27	19	314	214	177	708	7080
ANWR	TATTON16	ANT16T1	ANT16T1P4	N	2013	GROWING	2015	22	AUG	83	0	49	0	0.625	0.38	0.025	0.025	0.025	43	46	51	58	33	19	34	35	417	250	213	852	8520
ANWR	TATTON16	ANT16T1	ANT16T1P5	N	2013	GROWING	2015	22	AUG	89	0	53	0	0.38	0.625	0.025	0.025	0.025	66	49	85	41	19	16	25	23	417	249	212	848	8480
ANWR	TATTON16	ANT16T2	ANT16T2P1	N	2013	GROWING	2015	22	AUG	72	0	48	0	0.38	0.155	0.025	0.155	0.025	39	40	53	39	26	19	15	25	397	246	209	836	8360
ANWR	TATTON16	ANT16T2	ANT16T2P2	N	2013	GROWING	2015	22	AUG	69	0	52	0	0.975	0.025	0.025	0.155	0.025	41	31	41	35	16	14	30	22	260	189	152	608	6080
ANWR	TATTON16	ANT16T2	ANT16T2P3	N	2013	GROWING	2015	22	AUG	78	0	50	0	0.025	0.625	0.025	0.38	0.025	39	29	35	52	18	24	27	38	260	180	143	572	5720
ANWR	TATTON16	ANT16T2	ANT16T2P4	N	2013	GROWING	2015	22	AUG	73	0	45	0	0.025	0.85	0.025	0.155	0.025	36	35	45	42	15	23	25	34	309	208	171	684	6840
[truncated: 1,191 more rows]
